# Supplementary material for: Effect of a patient-centred deprescribing procedure in older multimorbid patients in Swiss primary care - A cluster-randomised clinical trial
Source: BMC Geriatr. 2020 Nov 16;20:471. doi: 10.1186/s12877-020-01870-8 (PMC7670707; doi:10.1186/s12877-020-01870-8)
Supplement: Supplementary file 6 — Additional file 6. Anonymised data set. A minimal anonymised data set, necessary to replicate our study findings. An additional data description is included. [file 12877_2020_1870_MOESM6_ESM.xlsx]

## Sheet: patient
pat_id	centre	sex	sex2	age	arm	arm2	centre_sex	centre_sex2	docage	practice_yr2	time_doctor	docyr	n_atc	living_situation	living_situation2	qol2	vas_eq5d	mobility	mobility2	pain	pain2	selfcare	selfcare2	activity	activity2	anxiety	anxiety2	com_vas	dec_yn2	dec_yn3	drop
Z001_BK1	Z001	1	Male	79	1	Intervention	1	Female	32	NA	20	NA	11	2	living with family	1	6	2	moderate problems	2	moderate	1	none	2	some	1	none	7.29167	0	implementation	no
Z002_AKG	Z002	1	Male	77	1	Intervention	0	Male	43	5	45	5	6	2	living with family	0	80	1	no problem	1	none	1	none	1	none	2	moderate	4.16667	0	implementation	no
Z002_B31	Z002	1	Male	82	1	Intervention	0	Male	43	5	40	5	7	2	living with family	1	70	2	moderate problems	2	moderate	1	none	1	none	1	none	0	0	implementation	no
Z002_EDK	Z002	1	Male	81	1	Intervention	0	Male	43	5	45	5	7	2	living with family	1.5	80	2	moderate problems	2	moderate	1	none	1	none	1	none	2.39583	1	not implemented	no
Z002_LVG	Z002	0	Female	71	1	Intervention	0	Male	43	5	50	5	7	2	living with family	1	75	1	no problem	2	moderate	1	none	1	none	1	none	4.0625	0	implementation	no
Z002_OVP	Z002	0	Female	78	1	Intervention	0	Male	43	5	40	5	6	2	living with family	1	100	1	no problem	1	none	1	none	1	none	2	moderate	0	0	implementation	no
Z002_P4H	Z002	1	Male	68	1	Intervention	0	Male	43	5	60	5	12	1	independently at home	-0.5	50	2	moderate problems	2	moderate	1	none	2	some	2	moderate	4.375	0	implementation	no
Z002_SOW	Z002	0	Female	79	1	Intervention	0	Male	43	5	50	5	7	2	living with family	1	80	1	no problem	2	moderate	1	none	1	none	1	none	5.10417	0	implementation	no
Z002_SXD	Z002	1	Male	85	1	Intervention	0	Male	43	5	60	5	7	1	independently at home	1	80	1	no problem	2	moderate	1	none	1	none	2	moderate	5.3125	0	implementation	no
Z002_VDK	Z002	1	Male	81	1	Intervention	0	Male	43	5	45	5	11	1	independently at home	-1	70	3	inability to move	2	moderate	1	none	1	none	2	moderate	6.66667	1	not implemented	no
Z002_VYF	Z002	1	Male	78	1	Intervention	0	Male	43	5	45	5	9	2	living with family	0	60	2	moderate problems	2	moderate	1	none	2	some	1	none	5.3125	0	implementation	no
Z002_Z4Q	Z002	0	Female	79	1	Intervention	0	Male	43	5	50	5	6	2	living with family	0.5	80	2	moderate problems	2	moderate	1	none	2	some	1	none	4.47917	0	implementation	no
Z003_KHP	Z003	1	Male	87	1	Intervention	1	Female	42	3	40	3	9	2	living with family	0	70	2	moderate problems	2	moderate	2	some	2	some	1	none	4.89583	0	implementation	no
Z003_LHP	Z003	1	Male	80	1	Intervention	1	Female	42	3	40	3	10	1	independently at home	1	80	2	moderate problems	2	moderate	1	none	1	none	1	none	4.16667	0	implementation	no
Z003_LY9	Z003	1	Male	74	1	Intervention	1	Female	42	3	30	3	4	1	independently at home	-1	30	2	moderate problems	1	none	1	none	2	some	2	moderate	7.70833	0	implementation	no
Z003_O27	Z003	1	Male	71	1	Intervention	1	Female	42	3	40	3	8	1	independently at home	1	80	2	moderate problems	2	moderate	1	none	1	none	2	moderate	2.60417	0	implementation	no
Z003_REY	Z003	1	Male	87	1	Intervention	1	Female	42	3	40	3	9	1	independently at home	-2	70	1	no problem	2	moderate	1	none	1	none	2	moderate	4.79167	0	implementation	no
Z003_WLS	Z003	1	Male	88	1	Intervention	1	Female	42	3	30	3	7	1	independently at home	1	80	1	no problem	2	moderate	1	none	1	none	1	none	2.29167	0	implementation	no
Z004_ACD	Z004	1	Male	73	1	Intervention	1	Female	38	2	40	2	8	2	living with family	1	80	1	no problem	3	extrem	1	none	1	none	1	none	7.60417	1	not implemented	no
Z004_AGU	Z004	1	Male	94	1	Intervention	1	Female	38	2	30	2	6	3	care facility	0	70	1	no problem	1	none	2	some	2	some	2	moderate	4.89583	1	not implemented	no
Z004_B96	Z004	1	Male	87	1	Intervention	1	Female	38	2	30	2	10	3	care facility	0.5	70	2	moderate problems	2	moderate	1	none	2	some	2	moderate	5.9375	1	not implemented	no
Z004_BTY	Z004	1	Male	93	1	Intervention	1	Female	38	2	45	2	14	3	care facility	0.5	70	2	moderate problems	1	none	1	none	2	some	2	moderate	2.1875	1	not implemented	no
Z004_E4F	Z004	0	Female	72	1	Intervention	1	Female	38	2	30	2	12	2	living with family	2	80	2	moderate problems	2	moderate	1	none	2	some	1	none	3.33333	0	implementation	no
Z004_E7X	Z004	0	Female	88	1	Intervention	1	Female	38	2	30	2	4	3	care facility	1	84	1	no problem	2	moderate	1	none	1	none	1	none	6.77083	1	not implemented	no
Z004_Q7M	Z004	1	Male	86	1	Intervention	1	Female	38	2	40	2	10	3	care facility	1	50	2	moderate problems	3	extrem	1	none	1	none	1	none	4.89583	0	implementation	no
Z004_R5O	Z004	0	Female	75	1	Intervention	1	Female	38	2	30	2	11	2	living with family	0	60	1	no problem	2	moderate	2	some	1	none	2	moderate	6.45833	1	not implemented	yes
Z004_TAV	Z004	1	Male	88	1	Intervention	1	Female	38	2	25	2	7	3	care facility	NA	50	2	moderate problems	2	moderate	1	none	3	nicht	2	moderate	4.6875	0	implementation	no
Z004_UAV	Z004	1	Male	84	1	Intervention	1	Female	38	2	30	2	11	3	care facility	-1.5	44	2	moderate problems	3	extrem	2	some	2	some	2	moderate	2.91667	1	not implemented	no
Z005_GGQ	Z005	1	Male	76	1	Intervention	1	Female	51	11	15	11	11	1	independently at home	1	60	3	inability to move	2	moderate	3	nicht	2	some	2	moderate	4.89583	0	implementation	no
Z006_CTV	Z006	1	Male	61	1	Intervention	0	Male	62	26	30	26	13	1	independently at home	-1	40	2	moderate problems	2	moderate	2	some	2	some	2	moderate	6.97917	1	not implemented	no
Z006_JXU	Z006	0	Female	65	1	Intervention	0	Male	62	26	20	26	10	2	living with family	2	100	1	no problem	1	none	1	none	1	none	2	moderate	0	1	not implemented	no
Z006_T84	Z006	0	Female	70	1	Intervention	0	Male	62	26	25	26	10	1	independently at home	1.5	90	1	no problem	2	moderate	1	none	1	none	1	none	0	0	implementation	no
Z007_BSP	Z007	0	Female	74	1	Intervention	0	Male	61	26	20	26	5	1	independently at home	1	70	2	moderate problems	2	moderate	1	none	1	none	1	none	5.20833	0	implementation	no
Z007_E34	Z007	0	Female	77	1	Intervention	0	Male	61	26	24	26	11	2	living with family	0.5	40	2	moderate problems	2	moderate	1	none	2	some	1	none	3.125	1	not implemented	no
Z007_FRN	Z007	0	Female	81	1	Intervention	0	Male	61	26	12	26	6	1	independently at home	2	70	1	no problem	2	moderate	1	none	2	some	2	moderate	2.60417	0	implementation	no
Z007_KHO	Z007	1	Male	80	1	Intervention	0	Male	61	26	20	26	8	2	living with family	-1.5	50	2	moderate problems	2	moderate	1	none	1	none	2	moderate	9.79167	1	not implemented	no
Z007_NHF	Z007	1	Male	81	1	Intervention	0	Male	61	26	30	26	6	1	independently at home	1	70	1	no problem	2	moderate	1	none	2	some	1	none	4.89583	0	implementation	no
Z007_PPC	Z007	1	Male	61	1	Intervention	0	Male	61	26	30	26	8	2	living with family	0	50	2	moderate problems	2	moderate	1	none	2	some	2	moderate	6.875	1	not implemented	no
Z007_SBO	Z007	0	Female	62	1	Intervention	0	Male	61	26	20	26	6	2	living with family	1	75	1	no problem	1	none	1	none	1	none	1	none	6.5625	1	not implemented	no
Z007_UTG	Z007	0	Female	71	1	Intervention	0	Male	61	26	25	26	11	2	living with family	1	90	2	moderate problems	2	moderate	1	none	2	some	1	none	4.89583	0	implementation	no
Z007_VZV	Z007	1	Male	79	1	Intervention	0	Male	61	26	30	26	9	2	living with family	-1	50	2	moderate problems	3	extrem	2	some	2	some	2	moderate	8.02083	0	implementation	no
Z007_XZB	Z007	0	Female	86	1	Intervention	0	Male	61	26	18	26	4	2	living with family	2	80	1	no problem	2	moderate	1	none	1	none	1	none	4.6875	1	not implemented	no
Z007_YPC	Z007	1	Male	74	1	Intervention	0	Male	61	26	25	26	7	1	independently at home	1	80	1	no problem	2	moderate	1	none	1	none	1	none	4.6875	1	not implemented	no
Z008_A42	Z008	0	Female	67	1	Intervention	0	Male	48	0	20	0	6	2	living with family	0	70	2	moderate problems	2	moderate	2	some	2	some	2	moderate	4.16667	0	implementation	no
Z008_CPC	Z008	0	Female	67	1	Intervention	0	Male	48	0	20	0	13	2	living with family	0.9	50	2	moderate problems	2	moderate	2	some	2	some	2	moderate	4.47917	0	implementation	no
Z008_F5Z	Z008	1	Male	73	1	Intervention	0	Male	48	0	10	0	5	2	living with family	2	70	1	no problem	1	none	1	none	1	none	1	none	0	0	implementation	no
Z010_AQB	Z010	0	Female	69	1	Intervention	0	Male	61	25	10	25	6	2	living with family	NA	70	1	no problem	2	moderate	1	none	1	none	1	none	0.625	0	implementation	no
Z010_BTJ	Z010	0	Female	82	1	Intervention	0	Male	61	25	10	25	11	2	living with family	1	70	2	moderate problems	2	moderate	1	none	2	some	1	none	2.8125	0	implementation	yes
Z010_SLV	Z010	0	Female	88	1	Intervention	0	Male	61	25	10	25	8	2	living with family	-1	50	2	moderate problems	2	moderate	1	none	2	some	1	none	5.83333	0	implementation	no
Z011_AH9	Z011	0	Female	82	1	Intervention	0	Male	47	3	19	3	5	2	living with family	1	70	2	moderate problems	3	extrem	1	none	2	some	1	none	6.875	0	implementation	no
Z011_DSQ	Z011	0	Female	74	1	Intervention	0	Male	47	3	18	3	5	2	living with family	1	80	1	no problem	2	moderate	1	none	1	none	1	none	1.875	0	implementation	no
Z011_JN7	Z011	0	Female	70	1	Intervention	0	Male	47	3	25	3	6	2	living with family	1	75	1	no problem	2	moderate	1	none	1	none	1	none	2.39583	0	implementation	no
Z011_JZN	Z011	1	Male	88	1	Intervention	0	Male	47	3	25	3	6	1	independently at home	0.5	70	1	no problem	2	moderate	1	none	1	none	1	none	4.16667	0	implementation	yes
Z011_LLP	Z011	0	Female	89	1	Intervention	0	Male	47	3	20	3	6	2	living with family	1	50	2	moderate problems	1	none	1	none	1	none	1	none	0	0	implementation	no
Z011_MPO	Z011	1	Male	89	1	Intervention	0	Male	47	3	20	3	4	1	independently at home	0	55	2	moderate problems	2	moderate	2	some	2	some	2	moderate	4.6875	0	implementation	yes
Z011_NFF	Z011	0	Female	80	1	Intervention	0	Male	47	3	19	3	9	2	living with family	0.5	50	2	moderate problems	2	moderate	1	none	1	none	1	none	2.1875	0	implementation	no
Z011_NFO	Z011	1	Male	87	1	Intervention	0	Male	47	3	29	3	9	1	independently at home	1	50	2	moderate problems	3	extrem	1	none	1	none	1	none	7.39583	0	implementation	no
Z011_OPE	Z011	1	Male	63	1	Intervention	0	Male	47	3	23	3	5	2	living with family	2	80	1	no problem	2	moderate	1	none	1	none	1	none	2.08333	0	implementation	no
Z011_RV1	Z011	1	Male	77	1	Intervention	0	Male	47	3	15	3	7	1	independently at home	1	80	1	no problem	2	moderate	1	none	1	none	1	none	4.6875	0	implementation	no
Z011_WNZ	Z011	1	Male	66	1	Intervention	0	Male	47	3	33	3	4	2	living with family	2	90	1	no problem	1	none	1	none	1	none	1	none	0.416667	0	implementation	yes
Z011_WS6	Z011	1	Male	64	1	Intervention	0	Male	47	3	17	3	5	1	independently at home	1	60	1	no problem	1	none	1	none	1	none	1	none	2.29167	0	implementation	no
Z011_Yno problem	Z011	1	Male	65	1	Intervention	0	Male	47	3	18	3	8	1	independently at home	0.5	50	1	no problem	3	extrem	1	none	1	none	1	none	4.89583	0	implementation	no
Z012_C6B	Z012	1	Male	76	1	Intervention	0	Male	67	33	15	33	5	1	independently at home	NA	50	2	moderate problems	2	moderate	1	none	1	none	1	none	4.58333	0	implementation	no
Z012_DPE	Z012	1	Male	68	1	Intervention	0	Male	67	33	15	33	4	2	living with family	1	100	1	no problem	1	none	1	none	1	none	1	none	1.35417	0	implementation	no
Z012_GKB	Z012	0	Female	77	1	Intervention	0	Male	67	33	20	33	5	2	living with family	0	85	2	moderate problems	2	moderate	1	none	2	some	2	moderate	3.02083	0	implementation	no
Z012_KCG	Z012	1	Male	82	1	Intervention	0	Male	67	33	15	33	7	2	living with family	NA	65	1	no problem	1	none	1	none	1	none	1	none	1.77083	0	implementation	no
Z012_KJ6	Z012	0	Female	64	1	Intervention	0	Male	67	33	20	33	8	2	living with family	1	85	1	no problem	1	none	1	none	1	none	1	none	0.520833	0	implementation	no
Z012_KK9	Z012	1	Male	88	1	Intervention	0	Male	67	33	20	33	10	1	independently at home	2	75	2	moderate problems	2	moderate	1	none	1	none	1	none	0	0	implementation	no
Z012_KQH	Z012	1	Male	72	1	Intervention	0	Male	67	33	15	33	6	1	independently at home	1.8	100	2	moderate problems	2	moderate	1	none	1	none	2	moderate	5.20833	0	implementation	no
Z012_L1Z	Z012	0	Female	68	1	Intervention	0	Male	67	33	15	33	6	2	living with family	2	95	1	no problem	2	moderate	1	none	1	none	1	none	1.45833	0	implementation	no
Z012_N7V	Z012	0	Female	67	1	Intervention	0	Male	67	33	15	33	5	2	living with family	1.5	90	2	moderate problems	1	none	1	none	1	none	1	none	2.8125	0	implementation	no
Z012_OT6	Z012	1	Male	85	1	Intervention	0	Male	67	33	15	33	6	1	independently at home	0.5	70	2	moderate problems	2	moderate	1	none	1	none	2	moderate	4.89583	0	implementation	no
Z012_PYV	Z012	0	Female	66	1	Intervention	0	Male	67	33	15	33	9	2	living with family	1	90	1	no problem	2	moderate	1	none	1	none	1	none	5.20833	0	implementation	no
Z012_Rno problem	Z012	0	Female	81	1	Intervention	0	Male	67	33	10	33	9	1	independently at home	1	70	2	moderate problems	2	moderate	1	none	1	none	1	none	7.1875	0	implementation	no
Z012_S3H	Z012	0	Female	64	1	Intervention	0	Male	67	33	15	33	6	2	living with family	1	75	2	moderate problems	2	moderate	1	none	1	none	1	none	3.33333	0	implementation	no
Z012_XDT	Z012	0	Female	67	1	Intervention	0	Male	67	33	15	33	4	2	living with family	2	100	1	no problem	1	none	1	none	1	none	1	none	1.45833	0	implementation	no
Z012_Z56	Z012	1	Male	85	1	Intervention	0	Male	67	33	15	33	8	3	care facility	1	80	2	moderate problems	2	moderate	1	none	1	none	1	none	6.66667	0	implementation	yes
Z013_KPE	Z013	NA	NA	78	1	Intervention	0	Male	52	13	10	13	6	1	independently at home	NA	70	1	no problem	1	none	1	none	1	none	1	none	6.14583	0	implementation	no
Z013_N82	Z013	1	Male	84	1	Intervention	0	Male	52	13	15	13	6	2	living with family	2	80	2	moderate problems	1	none	1	none	1	none	1	none	0	0	implementation	no
Z014_C1C	Z014	1	Male	74	1	Intervention	0	Male	44	4	30	4	8	1	independently at home	NA	20	2	moderate problems	3	extrem	1	none	1	none	3	extrem	9.16667	0	implementation	no
Z014_PGN	Z014	0	Female	80	1	Intervention	0	Male	44	4	15	4	7	1	independently at home	1	90	2	moderate problems	2	moderate	1	none	1	none	1	none	2.70833	0	implementation	no
Z014_TSK	Z014	0	Female	77	1	Intervention	0	Male	44	4	10	4	4	2	living with family	2	80	1	no problem	1	none	1	none	1	none	1	none	1.14583	0	implementation	no
Z014_WVN	Z014	1	Male	86	1	Intervention	0	Male	44	4	10	4	6	1	independently at home	-1	40	2	moderate problems	2	moderate	1	none	1	none	1	none	8.75	0	implementation	no
Z014_X6H	Z014	0	Female	84	1	Intervention	0	Male	44	4	20	4	10	2	living with family	0	65	2	moderate problems	2	moderate	1	none	1	none	1	none	3.95833	0	implementation	no
Z016_CAU	Z016	1	Male	73	1	Intervention	1	Female	52	16	45	16	10	3	care facility	-0.2	50	3	inability to move	3	extrem	3	nicht	3	nicht	3	extrem	7.91667	1	not implemented	no
Z016_PUD	Z016	0	Female	91	1	Intervention	1	Female	52	16	30	16	8	2	living with family	1.5	90	1	no problem	1	none	1	none	2	some	1	none	0.9375	0	implementation	no
Z016_Y4E	Z016	0	Female	NA	1	Intervention	1	Female	52	16	25	16	8	1	independently at home	1	90	1	no problem	2	moderate	1	none	1	none	1	none	0	1	not implemented	yes
Z017_AM5	Z017	1	Male	74	1	Intervention	1	Female	51	14	20	14	8	1	independently at home	0	80	2	moderate problems	2	moderate	1	none	1	none	1	none	4.58333	0	implementation	no
Z017_V49	Z017	1	Male	82	1	Intervention	1	Female	51	14	15	14	9	1	independently at home	1	50	2	moderate problems	2	moderate	2	some	2	some	2	moderate	6.5625	0	implementation	no
Z017_VRP	Z017	1	Male	89	1	Intervention	1	Female	51	14	30	14	9	1	independently at home	1	50	2	moderate problems	2	moderate	1	none	2	some	2	moderate	4.6875	1	not implemented	no
Z018_AJJ	Z018	1	Male	98	1	Intervention	0	Male	36	1	25	1	6	1	independently at home	-2	50	2	moderate problems	3	extrem	2	some	2	some	1	none	9.6875	0	implementation	yes
Z018_B9R	Z018	1	Male	65	1	Intervention	0	Male	36	1	25	1	7	1	independently at home	0	70	2	moderate problems	2	moderate	1	none	1	none	1	none	4.89583	0	implementation	no
Z018_BTH	Z018	1	Male	71	1	Intervention	0	Male	36	1	25	1	5	2	living with family	1	70	1	no problem	1	none	1	none	1	none	1	none	5	0	implementation	no
Z018_GD5	Z018	1	Male	88	1	Intervention	0	Male	36	1	25	1	8	1	independently at home	0	70	1	no problem	2	moderate	1	none	1	none	2	moderate	4.79167	0	implementation	no
Z018_LBB	Z018	1	Male	84	1	Intervention	0	Male	36	1	25	1	5	1	independently at home	1	75	1	no problem	2	moderate	1	none	1	none	1	none	2.29167	0	implementation	yes
Z018_N6D	Z018	1	Male	80	1	Intervention	0	Male	36	1	25	1	12	3	care facility	1	80	1	no problem	2	moderate	1	none	1	none	1	none	4.79167	0	implementation	yes
Z018_Q6T	Z018	1	Male	82	1	Intervention	0	Male	36	1	25	1	7	2	living with family	0	75	1	no problem	2	moderate	1	none	1	none	1	none	4.6875	0	implementation	no
Z018_QDJ	Z018	1	Male	84	1	Intervention	0	Male	36	1	25	1	7	1	independently at home	0	50	1	no problem	2	moderate	1	none	1	none	1	none	4.79167	0	implementation	no
Z018_R17	Z018	1	Male	68	1	Intervention	0	Male	36	1	35	1	9	2	living with family	2	60	2	moderate problems	2	moderate	1	none	2	some	2	moderate	5	1	not implemented	no
Z018_S1Z	Z018	0	Female	83	1	Intervention	0	Male	36	1	25	1	11	2	living with family	0	60	2	moderate problems	2	moderate	1	none	1	none	1	none	2.08333	0	implementation	no
Z018_T9K	Z018	0	Female	82	1	Intervention	0	Male	36	1	30	1	10	1	independently at home	-1	40	1	no problem	2	moderate	1	none	1	none	2	moderate	4.6875	0	implementation	no
Z018_V8T	Z018	1	Male	84	1	Intervention	0	Male	36	1	25	1	7	1	independently at home	-1	30	2	moderate problems	3	extrem	1	none	1	none	2	moderate	9.47917	0	implementation	no
Z018_X83	Z018	1	Male	81	1	Intervention	0	Male	36	1	25	1	7	1	independently at home	0	90	2	moderate problems	2	moderate	1	none	2	some	2	moderate	4.89583	0	implementation	no
Z019_K3V	Z019	1	Male	87	1	Intervention	0	Male	45	11	45	11	13	3	care facility	1	60	2	moderate problems	3	extrem	2	some	3	nicht	2	moderate	7.08333	0	implementation	no
Z019_LBM	Z019	0	Female	79	1	Intervention	0	Male	45	11	30	11	12	2	living with family	0.4	80	1	no problem	1	none	1	none	1	none	2	moderate	2.29167	0	implementation	no
Z019_NDZ	Z019	0	Female	73	1	Intervention	0	Male	45	11	45	11	14	2	living with family	-1.5	11	2	moderate problems	3	extrem	3	nicht	3	nicht	2	moderate	8.125	0	implementation	no
Z019_VUR	Z019	1	Male	75	1	Intervention	0	Male	45	11	25	11	8	1	independently at home	1.2	70	2	moderate problems	2	moderate	1	none	1	none	1	none	3.33333	0	implementation	no
Z019_W4P	Z019	0	Female	85	1	Intervention	0	Male	45	11	40	11	12	2	living with family	1	85	1	no problem	2	moderate	1	none	1	none	1	none	3.85417	0	implementation	no
Z019_WHR	Z019	1	Male	82	1	Intervention	0	Male	45	11	30	11	12	2	living with family	0.1	60	2	moderate problems	2	moderate	2	some	2	some	2	moderate	5	0	implementation	no
Z020_C57	Z020	1	Male	85	1	Intervention	0	Male	54	21	20	21	10	3	care facility	0.1	70	2	moderate problems	2	moderate	2	some	3	nicht	3	extrem	5.3125	0	implementation	yes
Z020_YN2	Z020	1	Male	81	1	Intervention	0	Male	54	21	30	21	10	3	care facility	-1	50	2	moderate problems	3	extrem	2	some	1	none	1	none	7.91667	0	implementation	no
Z021_CXV	Z021	1	Male	74	0	Ctrl	1	Female	60	20	10	20	9	1	independently at home	2	100	1	no problem	1	none	1	none	1	none	1	none	0.520833	0	implementation	no
Z021_F3U	Z021	1	Male	64	0	Ctrl	1	Female	60	20	10	20	5	1	independently at home	NA	75	1	no problem	2	moderate	1	none	1	none	1	none	4.58333	0	implementation	no
Z021_FHL	Z021	1	Male	82	0	Ctrl	1	Female	60	20	10	20	7	3	care facility	1	65	2	moderate problems	2	moderate	1	none	1	none	1	none	5.83333	0	implementation	no
Z021_LFC	Z021	0	Female	85	0	Ctrl	1	Female	60	20	20	20	7	2	living with family	0	50	2	moderate problems	1	none	1	none	1	none	1	none	4.89583	0	implementation	no
Z021_LRT	Z021	1	Male	86	0	Ctrl	1	Female	60	20	10	20	6	2	living with family	2	85	1	no problem	2	moderate	1	none	1	none	1	none	3.02083	0	implementation	no
Z021_OOX	Z021	1	Male	85	0	Ctrl	1	Female	60	20	10	20	5	2	living with family	1	60	2	moderate problems	2	moderate	1	none	2	some	1	none	6.45833	0	implementation	no
Z021_Q58	Z021	1	Male	85	0	Ctrl	1	Female	60	20	20	20	7	1	independently at home	1.2	54	2	moderate problems	2	moderate	1	none	1	none	1	none	4.27083	0	implementation	no
Z021_Q68	Z021	1	Male	79	0	Ctrl	1	Female	60	20	10	20	8	1	independently at home	1	60	2	moderate problems	2	moderate	1	none	1	none	1	none	6.45833	0	implementation	no
Z022_BFJ	Z022	0	Female	88	0	Ctrl	0	Male	59	27	30	27	13	3	care facility	-1	100	2	moderate problems	2	moderate	1	none	1	none	1	none	5	0	implementation	no
Z022_BH7	Z022	1	Male	76	0	Ctrl	0	Male	59	27	35	27	8	1	independently at home	-2	50	1	no problem	3	extrem	1	none	2	some	2	moderate	5	0	implementation	no
Z022_BUL	Z022	1	Male	92	0	Ctrl	0	Male	59	27	60	27	8	2	living with family	1.5	65	2	moderate problems	1	none	1	none	1	none	1	none	1.45833	0	implementation	no
Z022_BZA	Z022	1	Male	75	0	Ctrl	0	Male	59	27	60	27	11	1	independently at home	1	45	2	moderate problems	2	moderate	2	some	3	nicht	2	moderate	4.47917	0	implementation	no
Z022_C3B	Z022	1	Male	90	0	Ctrl	0	Male	59	27	45	27	8	2	living with family	0	70	2	moderate problems	3	extrem	1	none	2	some	1	none	8.125	0	implementation	no
Z022_JUJ	Z022	0	Female	91	0	Ctrl	0	Male	59	27	70	27	11	2	living with family	0	50	2	moderate problems	2	moderate	1	none	2	some	3	extrem	8.02083	0	implementation	no
Z022_KFC	Z022	0	Female	87	0	Ctrl	0	Male	59	27	20	27	13	3	care facility	1	50	2	moderate problems	3	extrem	1	none	1	none	2	moderate	5.3125	0	implementation	no
Z022_NCX	Z022	1	Male	85	0	Ctrl	0	Male	59	27	45	27	11	3	care facility	1	80	2	moderate problems	2	moderate	2	some	2	some	1	none	4.58333	0	implementation	no
Z022_SSU	Z022	0	Female	81	0	Ctrl	0	Male	59	27	50	27	15	2	living with family	-1	70	2	moderate problems	2	moderate	2	some	3	nicht	2	moderate	6.66667	0	implementation	no
Z022_VJB	Z022	0	Female	80	0	Ctrl	0	Male	59	27	40	27	8	9	NA	0.5	90	1	no problem	1	none	1	none	1	none	1	none	0.625	0	implementation	no
Z022_VS3	Z022	1	Male	87	0	Ctrl	0	Male	59	27	20	27	9	9	NA	0.8	65	2	moderate problems	2	moderate	1	none	1	none	1	none	4.79167	0	implementation	no
Z022_W24	Z022	0	Female	95	0	Ctrl	0	Male	59	27	30	27	12	3	care facility	1	87	2	moderate problems	1	none	1	none	1	none	1	none	0.104167	0	implementation	no
Z022_WNL	Z022	1	Male	82	0	Ctrl	0	Male	59	27	45	27	5	2	living with family	0.5	90	2	moderate problems	2	moderate	1	none	1	none	2	moderate	3.54167	0	implementation	no
Z022_XW1	Z022	0	Female	79	0	Ctrl	0	Male	59	27	40	27	11	2	living with family	2	60	2	moderate problems	2	moderate	1	none	1	none	2	moderate	7.5	0	implementation	no
Z022_XZ6	Z022	0	Female	93	0	Ctrl	0	Male	59	27	45	27	5	9	NA	1	35	2	moderate problems	2	moderate	2	some	3	nicht	2	moderate	8.02083	0	implementation	no
Z023_FN4	Z023	1	Male	70	0	Ctrl	0	Male	44	5	10	5	8	2	living with family	1	80	1	no problem	2	moderate	1	none	1	none	1	none	1.66667	0	implementation	yes
Z023_TTO	Z023	0	Female	87	0	Ctrl	0	Male	44	5	15	5	6	2	living with family	0.2	55	1	no problem	1	none	2	some	1	none	1	none	4.79167	0	implementation	yes
Z024_ATY	Z024	1	Male	76	0	Ctrl	0	Male	54	18	30	18	7	2	living with family	1	60	1	no problem	2	moderate	1	none	1	none	1	none	0	0	implementation	no
Z024_BY7	Z024	1	Male	71	0	Ctrl	0	Male	54	18	10	18	5	2	living with family	1.5	50	1	no problem	2	moderate	1	none	1	none	2	moderate	2.29167	0	implementation	no
Z024_EHX	Z024	0	Female	65	0	Ctrl	0	Male	54	18	30	18	7	1	independently at home	0	50	2	moderate problems	2	moderate	1	none	2	some	1	none	4.89583	0	implementation	yes
Z024_GB7	Z024	0	Female	78	0	Ctrl	0	Male	54	18	30	18	7	2	living with family	0.1	50	2	moderate problems	2	moderate	1	none	1	none	1	none	5	0	implementation	no
Z024_GRT	Z024	1	Male	92	0	Ctrl	0	Male	54	18	20	18	7	1	independently at home	1	85	2	moderate problems	2	moderate	1	none	1	none	1	none	2.8125	0	implementation	no
Z024_H5B	Z024	1	Male	86	0	Ctrl	0	Male	54	18	15	18	13	1	independently at home	1.2	50	2	moderate problems	2	moderate	2	some	2	some	1	none	4.6875	0	implementation	no
Z024_JM3	Z024	0	Female	83	0	Ctrl	0	Male	54	18	15	18	7	2	living with family	1	50	2	moderate problems	1	none	1	none	2	some	1	none	3.02083	0	implementation	no
Z024_OBL	Z024	0	Female	64	0	Ctrl	0	Male	54	18	20	18	8	1	independently at home	1	70	1	no problem	1	none	1	none	1	none	1	none	5.52083	0	implementation	no
Z024_OMF	Z024	0	Female	83	0	Ctrl	0	Male	54	18	30	18	7	1	independently at home	1.8	95	1	no problem	1	none	1	none	1	none	1	none	0.520833	0	implementation	no
Z024_P8R	Z024	0	Female	83	0	Ctrl	0	Male	54	18	10	18	8	2	living with family	1.5	85	1	no problem	2	moderate	1	none	1	none	1	none	5.20833	0	implementation	no
Z024_SZZ	Z024	1	Male	87	0	Ctrl	0	Male	54	18	20	18	6	9	NA	1	62	2	moderate problems	2	moderate	1	none	1	none	1	none	4.6875	0	implementation	no
Z024_W5Q	Z024	1	Male	81	0	Ctrl	0	Male	54	18	30	18	6	1	independently at home	0	50	2	moderate problems	2	moderate	9	NA	9	NA	1	none	4.6875	0	implementation	no
Z024_WXD	Z024	0	Female	76	0	Ctrl	0	Male	54	18	15	18	7	2	living with family	NA	85	1	no problem	2	moderate	1	none	1	none	2	moderate	1.77083	0	implementation	no
Z024_X7D	Z024	0	Female	87	0	Ctrl	0	Male	54	18	15	18	9	2	living with family	2	60	1	no problem	2	moderate	1	none	1	none	2	moderate	8.125	0	implementation	no
Z024_Z4E	Z024	0	Female	77	0	Ctrl	0	Male	54	18	20	18	8	1	independently at home	0.9	72	2	moderate problems	2	moderate	1	none	2	some	1	none	6.45833	0	implementation	no
Z025_CPA	Z025	1	Male	90	0	Ctrl	1	Female	49	17	30	17	8	1	independently at home	0	50	2	moderate problems	1	none	1	none	2	some	1	none	0	0	implementation	no
Z025_DET	Z025	1	Male	86	0	Ctrl	1	Female	49	17	30	17	11	2	living with family	-0.5	50	2	moderate problems	2	moderate	1	none	1	none	1	none	4.79167	0	implementation	no
Z025_DGJ	Z025	1	Male	70	0	Ctrl	1	Female	49	17	30	17	5	2	living with family	-1	90	2	moderate problems	2	moderate	1	none	1	none	1	none	0	0	implementation	no
Z025_EE1	Z025	0	Female	76	0	Ctrl	1	Female	49	17	25	17	5	2	living with family	1.5	85	1	no problem	1	none	1	none	1	none	1	none	0	0	implementation	no
Z025_L6S	Z025	0	Female	65	0	Ctrl	1	Female	49	17	25	17	6	2	living with family	2	80	1	no problem	1	none	1	none	1	none	1	none	0	0	implementation	no
Z025_LVX	Z025	0	Female	71	0	Ctrl	1	Female	49	17	30	17	8	2	living with family	1.3	74	1	no problem	1	none	1	none	1	none	1	none	0	0	implementation	no
Z025_ML8	Z025	0	Female	76	0	Ctrl	1	Female	49	17	20	17	10	2	living with family	0	60	1	no problem	2	moderate	1	none	1	none	1	none	3.4375	0	implementation	no
Z025_NOA	Z025	0	Female	77	0	Ctrl	1	Female	49	17	30	17	6	2	living with family	2	90	1	no problem	2	moderate	1	none	1	none	1	none	1.35417	0	implementation	no
Z025_SE8	Z025	0	Female	75	0	Ctrl	1	Female	49	17	30	17	8	2	living with family	0.5	75	1	no problem	1	none	1	none	2	some	1	none	4.375	0	implementation	yes
Z025_SZS	Z025	0	Female	72	0	Ctrl	1	Female	49	17	30	17	7	2	living with family	1	40	1	no problem	3	extrem	1	none	1	none	1	none	7.39583	0	implementation	no
Z025_TNX	Z025	1	Male	63	0	Ctrl	1	Female	49	17	30	17	11	2	living with family	1	50	2	moderate problems	2	moderate	2	some	2	some	1	none	6.77083	0	implementation	no
Z025_WX8	Z025	0	Female	81	0	Ctrl	1	Female	49	17	35	17	7	2	living with family	2	90	1	no problem	2	moderate	1	none	1	none	1	none	4.89583	0	implementation	no
Z026_BJH	Z026	1	Male	84	0	Ctrl	0	Male	60	11	30	11	7	1	independently at home	1	74	2	moderate problems	2	moderate	1	none	1	none	1	none	3.02083	0	implementation	no
Z026_EOV	Z026	0	Female	72	0	Ctrl	0	Male	60	11	15	11	6	1	independently at home	0.5	70	2	moderate problems	2	moderate	1	none	1	none	1	none	5	0	implementation	no
Z026_ET8	Z026	1	Male	71	0	Ctrl	0	Male	60	11	20	11	7	1	independently at home	1	80	2	moderate problems	2	moderate	1	none	2	some	1	none	6.45833	0	implementation	no
Z026_GLQ	Z026	1	Male	83	0	Ctrl	0	Male	60	11	15	11	5	1	independently at home	-1	30	1	no problem	2	moderate	1	none	1	none	1	none	6.25	0	implementation	no
Z026_H3U	Z026	1	Male	83	0	Ctrl	0	Male	60	11	20	11	8	2	living with family	1.8	60	2	moderate problems	2	moderate	1	none	1	none	1	none	8.02083	0	implementation	no
Z026_J5O	Z026	0	Female	68	0	Ctrl	0	Male	60	11	15	11	9	3	care facility	1	60	2	moderate problems	2	moderate	2	some	3	nicht	2	moderate	3.64583	0	implementation	no
Z026_K7E	Z026	0	Female	71	0	Ctrl	0	Male	60	11	15	11	9	3	care facility	-1	40	2	moderate problems	2	moderate	3	nicht	3	nicht	3	extrem	4.6875	0	implementation	no
Z026_MVD	Z026	0	Female	83	0	Ctrl	0	Male	60	11	10	11	10	2	living with family	1	80	1	no problem	1	none	1	none	1	none	1	none	2.70833	0	implementation	no
Z026_RFC	Z026	0	Female	73	0	Ctrl	0	Male	60	11	20	11	7	1	independently at home	1	65	2	moderate problems	1	none	1	none	3	nicht	1	none	8.85417	0	implementation	no
Z026_RH8	Z026	0	Female	89	0	Ctrl	0	Male	60	11	15	11	6	3	care facility	-1	50	2	moderate problems	2	moderate	1	none	2	some	1	none	0	0	implementation	yes
Z026_UXR	Z026	0	Female	77	0	Ctrl	0	Male	60	11	30	11	10	1	independently at home	1.5	80	2	moderate problems	2	moderate	1	none	1	none	1	none	2.29167	0	implementation	no
Z026_XLU	Z026	0	Female	77	0	Ctrl	0	Male	60	11	20	11	10	3	care facility	0.8	70	2	moderate problems	2	moderate	1	none	1	none	2	moderate	3.54167	0	implementation	no
Z027_A35	Z027	1	Male	60	0	Ctrl	0	Male	43	6	20	6	6	2	living with family	-0.5	85	1	no problem	2	moderate	1	none	2	some	2	moderate	0	0	implementation	no
Z027_BGR	Z027	1	Male	74	0	Ctrl	0	Male	43	6	20	6	14	2	living with family	0	40	1	no problem	2	moderate	1	none	1	none	3	extrem	9.375	0	implementation	no
Z027_BLM	Z027	0	Female	63	0	Ctrl	0	Male	43	6	15	6	5	2	living with family	0.5	50	1	no problem	1	none	1	none	1	none	1	none	5	0	implementation	no
Z027_CMD	Z027	0	Female	62	0	Ctrl	0	Male	43	6	20	6	7	2	living with family	0.1	75	1	no problem	2	moderate	1	none	1	none	1	none	2.5	0	implementation	no
Z027_EOO	Z027	1	Male	61	0	Ctrl	0	Male	43	6	25	6	11	1	independently at home	1	75	2	moderate problems	2	moderate	1	none	2	some	2	moderate	4.375	0	implementation	no
Z027_EY8	Z027	0	Female	74	0	Ctrl	0	Male	43	6	25	6	7	2	living with family	0.8	65	1	no problem	2	moderate	1	none	2	some	2	moderate	3.95833	0	implementation	no
Z027_GCU	Z027	0	Female	78	0	Ctrl	0	Male	43	6	20	6	11	2	living with family	1	85	2	moderate problems	2	moderate	1	none	1	none	2	moderate	7.8125	0	implementation	no
Z027_NPK	Z027	0	Female	70	0	Ctrl	0	Male	43	6	15	6	9	2	living with family	0	50	1	no problem	2	moderate	1	none	1	none	2	moderate	0	0	implementation	no
Z027_OS5	Z027	0	Female	85	0	Ctrl	0	Male	43	6	20	6	9	2	living with family	0.5	90	1	no problem	2	moderate	1	none	1	none	1	none	6.45833	0	implementation	no
Z027_RAL	Z027	1	Male	84	0	Ctrl	0	Male	43	6	20	6	5	1	independently at home	1	14	1	no problem	1	none	1	none	1	none	1	none	0	0	implementation	no
Z027_SGJ	Z027	0	Female	81	0	Ctrl	0	Male	43	6	25	6	10	2	living with family	-1.2	34	2	moderate problems	3	extrem	2	some	2	some	2	moderate	6.97917	0	implementation	yes
Z027_ULT	Z027	1	Male	99	0	Ctrl	0	Male	43	6	25	6	9	3	care facility	0	50	2	moderate problems	2	moderate	1	none	2	some	2	moderate	6.14583	0	implementation	no
Z027_Y8G	Z027	1	Male	87	0	Ctrl	0	Male	43	6	20	6	8	2	living with family	1.1	75	2	moderate problems	2	moderate	1	none	1	none	2	moderate	0	0	implementation	no
Z027_YN1	Z027	0	Female	73	0	Ctrl	0	Male	43	6	20	6	6	2	living with family	2	60	2	moderate problems	2	moderate	2	some	2	some	2	moderate	2.5	0	implementation	no
Z028_GZM	Z028	1	Male	78	0	Ctrl	0	Male	37	4	20	4	7	1	independently at home	1	75	1	no problem	2	moderate	1	none	1	none	1	none	2.60417	0	implementation	no
Z028_UTX	Z028	1	Male	76	0	Ctrl	0	Male	37	4	20	4	9	2	living with family	-1	55	2	moderate problems	2	moderate	1	none	2	some	2	moderate	6.875	0	implementation	no
Z030_BS7	Z030	0	Female	64	0	Ctrl	1	Female	45	14	20	14	5	2	living with family	1	80	2	moderate problems	2	moderate	1	none	9	NA	9	NA	2.60417	0	implementation	no
Z030_FDQ	Z030	1	Male	73	0	Ctrl	1	Female	45	14	10	14	5	2	living with family	1	80	9	NA	2	moderate	1	none	1	none	1	none	3.33333	0	implementation	no
Z030_FEQ	Z030	0	Female	63	0	Ctrl	1	Female	45	14	20	14	6	2	living with family	1	60	2	moderate problems	2	moderate	2	some	2	some	2	moderate	0	0	implementation	no
Z030_FZX	Z030	1	Male	77	0	Ctrl	1	Female	45	14	20	14	6	2	living with family	0	60	2	moderate problems	2	moderate	2	some	2	some	2	moderate	6.875	0	implementation	no
Z030_GGU	Z030	0	Female	85	0	Ctrl	1	Female	45	14	20	14	5	1	independently at home	1	80	2	moderate problems	1	none	1	none	3	nicht	2	moderate	0	0	implementation	no
Z030_HAU	Z030	0	Female	76	0	Ctrl	1	Female	45	14	15	14	10	2	living with family	0	65	2	moderate problems	2	moderate	1	none	2	some	1	none	0	0	implementation	no
Z030_OWV	Z030	1	Male	81	0	Ctrl	1	Female	45	14	15	14	5	1	independently at home	1	60	2	moderate problems	2	moderate	1	none	1	none	1	none	3.75	0	implementation	no
Z030_SMD	Z030	0	Female	63	0	Ctrl	1	Female	45	14	20	14	8	2	living with family	-1	60	2	moderate problems	2	moderate	1	none	2	some	2	moderate	9.27083	0	implementation	yes
Z030_T9W	Z030	1	Male	86	0	Ctrl	1	Female	45	14	20	14	7	3	care facility	0	68	2	moderate problems	1	none	1	none	2	some	1	none	4.79167	0	implementation	yes
Z030_VNJ	Z030	1	Male	68	0	Ctrl	1	Female	45	14	20	14	8	1	independently at home	1.7	80	1	no problem	1	none	1	none	1	none	1	none	1.5625	0	implementation	no
Z031_B2G	Z031	0	Female	73	0	Ctrl	0	Male	45	6	10	6	5	2	living with family	-0.5	85	1	no problem	2	moderate	1	none	1	none	1	none	5.10417	0	implementation	no
Z031_D8M	Z031	0	Female	77	0	Ctrl	0	Male	45	6	10	6	7	2	living with family	-1	60	2	moderate problems	2	moderate	1	none	1	none	1	none	5.10417	0	implementation	no
Z031_DNE	Z031	0	Female	60	0	Ctrl	0	Male	45	6	10	6	8	2	living with family	0	60	2	moderate problems	2	moderate	1	none	2	some	1	none	4.27083	0	implementation	no
Z031_FZ6	Z031	0	Female	74	0	Ctrl	0	Male	45	6	10	6	6	2	living with family	1	70	2	moderate problems	1	none	1	none	1	none	2	moderate	8.85417	0	implementation	no
Z031_GJK	Z031	1	Male	70	0	Ctrl	0	Male	45	6	10	6	7	2	living with family	1.5	70	1	no problem	2	moderate	1	none	1	none	1	none	3.125	0	implementation	no
Z031_JBV	Z031	0	Female	68	0	Ctrl	0	Male	45	6	10	6	9	2	living with family	1.2	60	1	no problem	2	moderate	2	some	1	none	1	none	4.89583	0	implementation	no
Z031_LLR	Z031	1	Male	70	0	Ctrl	0	Male	45	6	10	6	11	1	independently at home	-0.7	52	1	no problem	2	moderate	1	none	2	some	2	moderate	6.25	0	implementation	no
Z031_O7S	Z031	0	Female	85	0	Ctrl	0	Male	45	6	10	6	6	2	living with family	-0.3	50	2	moderate problems	1	none	1	none	2	some	2	moderate	4.47917	0	implementation	no
Z031_QRV	Z031	1	Male	71	0	Ctrl	0	Male	45	6	10	6	10	2	living with family	-1.1	65	2	moderate problems	2	moderate	1	none	1	none	2	moderate	4.47917	0	implementation	no
Z031_RCY	Z031	1	Male	68	0	Ctrl	0	Male	45	6	15	6	9	2	living with family	2	10	1	no problem	2	moderate	1	none	1	none	1	none	7.8125	0	implementation	no
Z031_U4P	Z031	0	Female	70	0	Ctrl	0	Male	45	6	10	6	9	2	living with family	-0.9	73	2	moderate problems	2	moderate	1	none	2	some	1	none	7.70833	0	implementation	no
Z031_X11	Z031	0	Female	67	0	Ctrl	0	Male	45	6	10	6	10	2	living with family	1	60	2	moderate problems	2	moderate	3	nicht	3	nicht	1	none	4.89583	0	implementation	no
Z031_YN5	Z031	0	Female	81	0	Ctrl	0	Male	45	6	10	6	7	1	independently at home	-2	60	2	moderate problems	2	moderate	1	none	2	some	1	none	8.64583	0	implementation	no
Z031_Z93	Z031	0	Female	77	0	Ctrl	0	Male	45	6	10	6	8	1	independently at home	0	50	2	moderate problems	2	moderate	1	none	1	none	1	none	3.33333	0	implementation	no
Z031_ZDR	Z031	0	Female	60	0	Ctrl	0	Male	45	6	10	6	5	2	living with family	1	75	1	no problem	2	moderate	1	none	1	none	1	none	0.9375	0	implementation	no
Z032_AKO	Z032	0	Female	66	0	Ctrl	0	Male	41	2	15	2	7	2	living with family	1.5	80	1	no problem	2	moderate	1	none	1	none	1	none	0	0	implementation	no
Z032_FEO	Z032	0	Female	76	0	Ctrl	0	Male	41	2	15	2	6	1	independently at home	-1	45	2	moderate problems	2	moderate	1	none	2	some	1	none	4.375	0	implementation	no
Z032_JY8	Z032	1	Male	82	0	Ctrl	0	Male	41	2	15	2	5	1	independently at home	1	50	2	moderate problems	2	moderate	2	some	2	some	1	none	4.79167	0	implementation	no
Z032_MEU	Z032	0	Female	69	0	Ctrl	0	Male	41	2	15	2	9	1	independently at home	-0.6	40	2	moderate problems	2	moderate	1	none	1	none	2	moderate	1.5625	0	implementation	no
Z032_RW3	Z032	1	Male	82	0	Ctrl	0	Male	41	2	15	2	7	1	independently at home	1	80	2	moderate problems	2	moderate	1	none	2	some	1	none	2.39583	0	implementation	yes
Z032_T2V	Z032	0	Female	60	0	Ctrl	0	Male	41	2	15	2	6	1	independently at home	-1	77	1	no problem	2	moderate	1	none	2	some	1	none	4.89583	0	implementation	no
Z032_ZAX	Z032	1	Male	81	0	Ctrl	0	Male	41	2	15	2	15	1	independently at home	0	50	2	moderate problems	2	moderate	1	none	2	some	1	none	5.10417	0	implementation	no
Z033_QVR	Z033	0	Female	72	0	Ctrl	1	Female	35	NA	15	NA	6	1	independently at home	1	70	2	moderate problems	2	moderate	1	none	1	none	1	none	0	0	implementation	no
Z033_U9Y	Z033	0	Female	75	0	Ctrl	1	Female	35	NA	15	NA	7	1	independently at home	0	50	2	moderate problems	2	moderate	1	none	2	some	2	moderate	0	0	implementation	yes
Z034_CDY	Z034	0	Female	61	0	Ctrl	0	Male	66	32	20	32	9	2	living with family	1	40	2	moderate problems	2	moderate	1	none	2	some	3	extrem	7.1875	0	implementation	no
Z034_D1K	Z034	1	Male	66	0	Ctrl	0	Male	66	32	20	32	12	2	living with family	2	60	2	moderate problems	2	moderate	1	none	1	none	1	none	1.04167	0	implementation	no
Z034_E2G	Z034	1	Male	66	0	Ctrl	0	Male	66	32	20	32	8	1	independently at home	1	75	1	no problem	1	none	1	none	1	none	1	none	1.97917	0	implementation	no
Z034_EVV	Z034	0	Female	67	0	Ctrl	0	Male	66	32	20	32	7	2	living with family	-1	30	2	moderate problems	3	extrem	1	none	1	none	1	none	5.83333	0	implementation	no
Z034_FC8	Z034	0	Female	78	0	Ctrl	0	Male	66	32	20	32	8	2	living with family	1.2	75	1	no problem	2	moderate	1	none	1	none	1	none	3.85417	0	implementation	no
Z034_FJF	Z034	0	Female	77	0	Ctrl	0	Male	66	32	20	32	8	1	independently at home	-1	40	2	moderate problems	2	moderate	2	some	2	some	1	none	8.95833	0	implementation	no
Z034_H7P	Z034	1	Male	61	0	Ctrl	0	Male	66	32	15	32	7	2	living with family	0	45	2	moderate problems	2	moderate	1	none	1	none	1	none	7.60417	0	implementation	no
Z034_JJC	Z034	1	Male	84	0	Ctrl	0	Male	66	32	15	32	10	1	independently at home	-1	75	2	moderate problems	2	moderate	2	some	2	some	2	moderate	6.25	0	implementation	no
Z034_LA4	Z034	1	Male	77	0	Ctrl	0	Male	66	32	15	32	8	2	living with family	1	50	1	no problem	2	moderate	1	none	1	none	1	none	4.58333	0	implementation	no
Z034_LOU	Z034	0	Female	68	0	Ctrl	0	Male	66	32	10	32	8	2	living with family	1.5	65	2	moderate problems	2	moderate	2	some	3	nicht	1	none	5.20833	0	implementation	no
Z034_P1W	Z034	0	Female	82	0	Ctrl	0	Male	66	32	15	32	6	2	living with family	1	45	1	no problem	2	moderate	1	none	1	none	1	none	5.20833	0	implementation	no
Z034_R37	Z034	1	Male	78	0	Ctrl	0	Male	66	32	20	32	9	1	independently at home	0	50	1	no problem	2	moderate	1	none	1	none	1	none	4.79167	0	implementation	no
Z034_SXW	Z034	1	Male	84	0	Ctrl	0	Male	66	32	NA	32	7	2	living with family	0	90	2	moderate problems	2	moderate	1	none	2	some	1	none	9.58333	0	implementation	no
Z034_W6K	Z034	0	Female	76	0	Ctrl	0	Male	66	32	15	32	5	2	living with family	2	80	1	no problem	2	moderate	1	none	1	none	1	none	1.77083	0	implementation	no
Z034_XA6	Z034	0	Female	67	0	Ctrl	0	Male	66	32	20	32	6	2	living with family	2	95	1	no problem	1	none	1	none	1	none	1	none	0	0	implementation	no
Z035_AWB	Z035	1	Male	73	0	Ctrl	0	Male	55	19	5	19	14	2	living with family	0.4	75	2	moderate problems	2	moderate	1	none	2	some	1	none	7.60417	0	implementation	no
Z035_FKB	Z035	1	Male	80	0	Ctrl	0	Male	55	19	7	19	7	2	living with family	1	70	1	no problem	2	moderate	1	none	2	some	1	none	6.66667	0	implementation	no
Z035_R7K	Z035	1	Male	77	0	Ctrl	0	Male	55	19	3	19	9	2	living with family	2	65	2	moderate problems	2	moderate	1	none	1	none	1	none	5.10417	0	implementation	no
Z036_B1R	Z036	0	Female	59	0	Ctrl	0	Male	45	6	20	6	17	1	independently at home	0	60	2	moderate problems	2	moderate	1	none	2	some	1	none	0.9375	0	implementation	no
Z036_DHR	Z036	0	Female	95	0	Ctrl	0	Male	45	6	20	6	10	3	care facility	-1	40	2	moderate problems	1	none	2	some	2	some	1	none	2.1875	0	implementation	no
Z036_DL4	Z036	1	Male	92	0	Ctrl	0	Male	45	6	20	6	11	3	care facility	-1	40	3	inability to move	3	extrem	3	nicht	3	nicht	2	moderate	7.29167	0	implementation	yes
Z036_DRG	Z036	1	Male	91	0	Ctrl	0	Male	45	6	20	6	10	3	care facility	-2	0	1	no problem	3	extrem	1	none	2	some	3	extrem	4.79167	0	implementation	no
Z036_G6J	Z036	1	Male	91	0	Ctrl	0	Male	45	6	20	6	4	3	care facility	1	50	2	moderate problems	2	moderate	1	none	2	some	1	none	6.14583	0	implementation	no
Z036_KB3	Z036	1	Male	85	0	Ctrl	0	Male	45	6	20	6	11	3	care facility	2	50	2	moderate problems	2	moderate	1	none	1	none	1	none	5.20833	0	implementation	no
Z036_M42	Z036	1	Male	87	0	Ctrl	0	Male	45	6	30	6	6	3	care facility	1.5	92	1	no problem	1	none	1	none	1	none	2	moderate	0.625	0	implementation	no
Z036_ORK	Z036	0	Female	83	0	Ctrl	0	Male	45	6	20	6	16	3	care facility	2	80	1	no problem	2	moderate	1	none	1	none	1	none	0	0	implementation	yes
Z036_VTN	Z036	1	Male	79	0	Ctrl	0	Male	45	6	20	6	13	3	care facility	2	50	1	no problem	1	none	1	none	1	none	2	moderate	3.33333	0	implementation	yes
Z036_W4A	Z036	1	Male	NA	0	Ctrl	0	Male	45	6	20	6	5	3	care facility	2	80	2	moderate problems	2	moderate	1	none	1	none	1	none	1.5625	0	implementation	no
Z036_WM8	Z036	0	Female	69	0	Ctrl	0	Male	45	6	15	6	6	1	independently at home	-2	50	2	moderate problems	3	extrem	2	some	2	some	1	none	9.6875	0	implementation	no
Z036_ZMV	Z036	1	Male	86	0	Ctrl	0	Male	45	6	20	6	9	3	care facility	-1	NA	2	moderate problems	2	moderate	2	some	2	some	1	none	8.54167	0	implementation	no
Z037_B4H	Z037	1	Male	81	0	Ctrl	0	Male	49	15	30	15	10	1	independently at home	1	80	1	no problem	2	moderate	1	none	1	none	1	none	7.60417	0	implementation	no
Z037_FY3	Z037	1	Male	79	0	Ctrl	0	Male	49	15	20	15	6	1	independently at home	1	70	1	no problem	2	moderate	1	none	1	none	2	moderate	3.85417	0	implementation	no
Z037_G2W	Z037	1	Male	60	0	Ctrl	0	Male	49	15	30	15	5	2	living with family	1	50	1	no problem	1	none	1	none	1	none	1	none	4.375	0	implementation	no
Z037_GYA	Z037	0	Female	68	0	Ctrl	0	Male	49	15	20	15	5	1	independently at home	1	80	1	no problem	2	moderate	1	none	1	none	1	none	4.58333	0	implementation	no
Z037_OFG	Z037	0	Female	63	0	Ctrl	0	Male	49	15	20	15	12	2	living with family	-1	30	2	moderate problems	2	moderate	1	none	2	some	2	moderate	7.29167	0	implementation	no
Z037_PRY	Z037	1	Male	82	0	Ctrl	0	Male	49	15	30	15	5	2	living with family	1	70	2	moderate problems	2	moderate	1	none	1	none	1	none	4.6875	0	implementation	no
Z037_Q5D	Z037	1	Male	83	0	Ctrl	0	Male	49	15	15	15	9	1	independently at home	-1	50	2	moderate problems	2	moderate	2	some	2	some	2	moderate	0	0	implementation	no
Z037_VKJ	Z037	1	Male	73	0	Ctrl	0	Male	49	15	20	15	8	2	living with family	0	55	2	moderate problems	2	moderate	1	none	1	none	2	moderate	5	0	implementation	no
Z037_VSD	Z037	0	Female	81	0	Ctrl	0	Male	49	15	20	15	4	1	independently at home	2	90	1	no problem	2	moderate	1	none	1	none	1	none	2.60417	0	implementation	no
Z037_WT8	Z037	1	Male	77	0	Ctrl	0	Male	49	15	20	15	5	1	independently at home	1.8	67	1	no problem	2	moderate	1	none	1	none	2	moderate	0	0	implementation	no
Z037_X7T	Z037	1	Male	82	0	Ctrl	0	Male	49	15	20	15	4	2	living with family	1	65	2	moderate problems	2	moderate	1	none	2	some	1	none	6.35417	0	implementation	no
Z037_XLD	Z037	1	Male	87	0	Ctrl	0	Male	49	15	15	15	6	1	independently at home	1	60	2	moderate problems	2	moderate	3	nicht	1	none	2	moderate	4.79167	0	implementation	no
Z037_YKF	Z037	0	Female	73	0	Ctrl	0	Male	49	15	30	15	14	1	independently at home	1	90	2	moderate problems	2	moderate	1	none	1	none	1	none	0.416667	0	implementation	yes
Z037_ZMD	Z037	0	Female	81	0	Ctrl	0	Male	49	15	20	15	7	2	living with family	1	80	1	no problem	2	moderate	1	none	1	none	1	none	2.8125	0	implementation	no
Z038_HSE	Z038	1	Male	74	0	Ctrl	0	Male	55	14	20	14	6	1	independently at home	-1	50	2	moderate problems	2	moderate	1	none	2	some	2	moderate	6.97917	0	implementation	no
Z038_NM8	Z038	0	Female	58	0	Ctrl	0	Male	55	14	25	14	10	1	independently at home	-0.5	40	1	no problem	1	none	1	none	1	none	2	moderate	4.58333	0	implementation	yes
Z038_PZY	Z038	0	Female	89	0	Ctrl	0	Male	55	14	25	14	6	2	living with family	1	80	1	no problem	1	none	1	none	2	some	1	none	2.29167	0	implementation	no
Z038_ROK	Z038	1	Male	68	0	Ctrl	0	Male	55	14	20	14	6	1	independently at home	0	40	2	moderate problems	3	extrem	2	some	2	some	2	moderate	7.29167	0	implementation	no
Z038_UHW	Z038	0	Female	78	0	Ctrl	0	Male	55	14	35	14	6	1	independently at home	-1	55	2	moderate problems	2	moderate	1	none	1	none	2	moderate	5.83333	0	implementation	no
Z038_WR7	Z038	1	Male	67	0	Ctrl	0	Male	55	14	30	14	12	2	living with family	1	80	1	no problem	2	moderate	1	none	1	none	1	none	4.89583	0	implementation	no
Z039_CGV	Z039	1	Male	80	0	Ctrl	0	Male	55	24	15	24	7	1	independently at home	2	90	1	no problem	2	moderate	1	none	1	none	1	none	4.6875	0	implementation	no
Z039_JL7	Z039	0	Female	81	0	Ctrl	0	Male	55	24	10	24	10	1	independently at home	0	70	2	moderate problems	2	moderate	1	none	2	some	1	none	5.625	0	implementation	yes
Z039_KPU	Z039	1	Male	66	0	Ctrl	0	Male	55	24	10	24	6	1	independently at home	1	80	1	no problem	2	moderate	1	none	1	none	1	none	1.45833	0	implementation	no
Z039_OK7	Z039	0	Female	79	0	Ctrl	0	Male	55	24	10	24	9	2	living with family	2	70	2	moderate problems	1	none	1	none	1	none	1	none	4.89583	0	implementation	yes
Z039_OSM	Z039	0	Female	69	0	Ctrl	0	Male	55	24	10	24	5	2	living with family	2	90	1	no problem	1	none	1	none	1	none	1	none	4.79167	0	implementation	no
Z039_P5M	Z039	0	Female	71	0	Ctrl	0	Male	55	24	10	24	6	2	living with family	0	45	2	moderate problems	2	moderate	1	none	1	none	1	none	1.97917	0	implementation	no
Z039_PLL	Z039	1	Male	71	0	Ctrl	0	Male	55	24	10	24	6	2	living with family	1	80	1	no problem	2	moderate	1	none	1	none	2	moderate	2.60417	0	implementation	no
Z039_SCC	Z039	1	Male	68	0	Ctrl	0	Male	55	24	15	24	11	1	independently at home	2	50	1	no problem	2	moderate	1	none	2	some	2	moderate	4.6875	0	implementation	no
Z039_SR9	Z039	1	Male	87	0	Ctrl	0	Male	55	24	10	24	6	1	independently at home	0	65	2	moderate problems	1	none	1	none	1	none	2	moderate	4.58333	0	implementation	no
Z039_TRD	Z039	1	Male	72	0	Ctrl	0	Male	55	24	30	24	10	2	living with family	0	90	2	moderate problems	2	moderate	1	none	2	some	1	none	7.5	0	implementation	no
Z039_X74	Z039	1	Male	66	0	Ctrl	0	Male	55	24	15	24	7	2	living with family	0	50	1	no problem	2	moderate	1	none	1	none	2	moderate	7.29167	0	implementation	no
Z039_XFW	Z039	0	Female	63	0	Ctrl	0	Male	55	24	10	24	6	1	independently at home	1	75	1	no problem	2	moderate	1	none	1	none	1	none	4.27083	0	implementation	no
Z039_ZKU	Z039	0	Female	72	0	Ctrl	0	Male	55	24	10	24	8	2	living with family	0	60	2	moderate problems	1	none	1	none	1	none	2	moderate	5.83333	0	implementation	no
Z040_A4D	Z040	1	Male	80	0	Ctrl	0	Male	37	0	10	0	7	1	independently at home	1.5	80	1	no problem	2	moderate	1	none	1	none	2	moderate	4.47917	0	implementation	no
Z040_A56	Z040	1	Male	83	0	Ctrl	0	Male	37	0	10	0	6	2	living with family	1	62	1	no problem	1	none	1	none	1	none	1	none	3.33333	0	implementation	no
Z040_BXK	Z040	0	Female	82	0	Ctrl	0	Male	37	0	15	0	6	2	living with family	1	80	1	no problem	1	none	1	none	1	none	1	none	3.125	0	implementation	no
Z040_EA6	Z040	0	Female	83	0	Ctrl	0	Male	37	0	15	0	5	2	living with family	1.8	90	2	moderate problems	2	moderate	1	none	1	none	1	none	2.5	0	implementation	no
Z040_JDB	Z040	1	Male	72	0	Ctrl	0	Male	37	0	20	0	10	1	independently at home	1	50	2	moderate problems	2	moderate	1	none	2	some	2	moderate	7.29167	0	implementation	no
Z040_JOQ	Z040	1	Male	77	0	Ctrl	0	Male	37	0	20	0	9	2	living with family	0	75	1	no problem	2	moderate	1	none	1	none	2	moderate	3.4375	0	implementation	no
Z040_O2T	Z040	1	Male	72	0	Ctrl	0	Male	37	0	30	0	6	1	independently at home	-1	90	2	moderate problems	2	moderate	1	none	1	none	2	moderate	0	0	implementation	no
Z040_OWL	Z040	0	Female	72	0	Ctrl	0	Male	37	0	30	0	9	2	living with family	-1	50	2	moderate problems	2	moderate	3	nicht	3	nicht	2	moderate	0	0	implementation	no
Z040_PT4	Z040	0	Female	83	0	Ctrl	0	Male	37	0	15	0	7	1	independently at home	2	95	1	no problem	1	none	1	none	1	none	1	none	0	0	implementation	no
Z040_RL5	Z040	1	Male	81	0	Ctrl	0	Male	37	0	15	0	7	1	independently at home	1	50	2	moderate problems	2	moderate	1	none	1	none	2	moderate	0	0	implementation	no
Z040_UOU	Z040	1	Male	63	0	Ctrl	0	Male	37	0	15	0	5	2	living with family	1	70	1	no problem	2	moderate	1	none	1	none	2	moderate	2.5	0	implementation	no
Z040_UVS	Z040	0	Female	79	0	Ctrl	0	Male	37	0	30	0	6	2	living with family	1	40	2	moderate problems	3	extrem	1	none	1	none	1	none	6.77083	0	implementation	yes
Z040_YPJ	Z040	0	Female	80	0	Ctrl	0	Male	37	0	15	0	6	2	living with family	1.8	80	1	no problem	2	moderate	1	none	1	none	1	none	2.29167	0	implementation	no
Z040_Z6T	Z040	1	Male	79	0	Ctrl	0	Male	37	0	30	0	9	1	independently at home	2	95	1	no problem	1	none	1	none	1	none	1	none	2.39583	0	implementation	no
Z042_AN5	Z042	1	Male	81	0	Ctrl	0	Male	59	25	15	25	5	2	living with family	1	55	2	moderate problems	2	moderate	2	some	2	some	1	none	2.91667	0	implementation	no
Z042_CUY	Z042	1	Male	96	0	Ctrl	0	Male	59	25	15	25	9	3	care facility	1	80	2	moderate problems	2	moderate	2	some	2	some	2	moderate	5.41667	0	implementation	no
Z042_EBM	Z042	1	Male	80	0	Ctrl	0	Male	59	25	15	25	6	1	independently at home	-0.8	40	2	moderate problems	2	moderate	2	some	2	some	2	moderate	7.60417	0	implementation	no
Z042_GG1	Z042	1	Male	81	0	Ctrl	0	Male	59	25	15	25	5	1	independently at home	0	50	1	no problem	2	moderate	1	none	1	none	2	moderate	4.375	0	implementation	no
Z042_MEZ	Z042	0	Female	76	0	Ctrl	0	Male	59	25	20	25	6	2	living with family	0	60	1	no problem	2	moderate	1	none	1	none	1	none	3.33333	0	implementation	no
Z042_N6H	Z042	1	Male	83	0	Ctrl	0	Male	59	25	15	25	6	1	independently at home	1	90	2	moderate problems	2	moderate	1	none	2	some	1	none	1.97917	0	implementation	no
Z042_O52	Z042	0	Female	85	0	Ctrl	0	Male	59	25	15	25	5	3	care facility	1.5	75	1	no problem	1	none	1	none	1	none	1	none	0	0	implementation	no
Z042_OF2	Z042	0	Female	89	0	Ctrl	0	Male	59	25	20	25	5	2	living with family	-0.2	70	2	moderate problems	2	moderate	1	none	1	none	1	none	6.04167	0	implementation	no
Z042_OJ1	Z042	0	Female	68	0	Ctrl	0	Male	59	25	15	25	8	2	living with family	1	70	1	no problem	1	none	1	none	1	none	1	none	1.04167	0	implementation	no
Z042_S2H	Z042	0	Female	78	0	Ctrl	0	Male	59	25	20	25	6	2	living with family	1.8	85	1	no problem	2	moderate	1	none	1	none	1	none	1.45833	0	implementation	no
Z042_TQD	Z042	1	Male	69	0	Ctrl	0	Male	59	25	15	25	5	1	independently at home	1.8	85	1	no problem	1	none	1	none	1	none	1	none	7.29167	0	implementation	no
Z042_UNR	Z042	1	Male	69	0	Ctrl	0	Male	59	25	15	25	9	1	independently at home	0	70	1	no problem	2	moderate	1	none	1	none	2	moderate	5	0	implementation	no
Z042_YK4	Z042	0	Female	82	0	Ctrl	0	Male	59	25	25	25	7	1	independently at home	1	80	1	no problem	1	none	1	none	1	none	1	none	3.64583	0	implementation	no
Z042_YQC	Z042	0	Female	74	0	Ctrl	0	Male	59	25	15	25	6	1	independently at home	2	80	1	no problem	1	none	1	none	1	none	1	none	0.416667	0	implementation	no
Z042_YXB	Z042	1	Male	71	0	Ctrl	0	Male	59	25	25	25	9	2	living with family	-1	50	2	moderate problems	2	moderate	1	none	1	none	1	none	6.35417	0	implementation	no
Z051_ABM	Z051	1	Male	79	1	Intervention	1	Female	37	2	30	2	9	2	living with family	0	65	2	moderate problems	2	moderate	1	none	1	none	1	none	5	1	not implemented	no
Z051_NDB	Z051	1	Male	64	1	Intervention	1	Female	37	2	20	2	11	2	living with family	1	90	1	no problem	2	moderate	1	none	2	some	1	none	3.75	0	implementation	no
Z053_AZ9	Z053	0	Female	85	1	Intervention	0	Male	62	25	20	25	6	2	living with family	-0.7	60	2	moderate problems	2	moderate	1	none	1	none	1	none	3.22917	0	implementation	no
Z053_CAO	Z053	1	Male	76	1	Intervention	0	Male	62	25	10	25	6	2	living with family	0	50	2	moderate problems	2	moderate	1	none	1	none	2	moderate	5.3125	0	implementation	no
Z053_EVW	Z053	1	Male	71	1	Intervention	0	Male	62	25	15	25	10	2	living with family	2	60	1	no problem	1	none	1	none	1	none	2	moderate	5.3125	0	implementation	no
Z053_H4Z	Z053	1	Male	71	1	Intervention	0	Male	62	25	10	25	9	2	living with family	1	35	1	no problem	2	moderate	1	none	1	none	1	none	4.89583	0	implementation	no
Z053_HUN	Z053	0	Female	67	1	Intervention	0	Male	62	25	15	25	8	2	living with family	1.5	70	1	no problem	1	none	1	none	1	none	1	none	0	0	implementation	no
Z053_JE7	Z053	1	Male	80	1	Intervention	0	Male	62	25	20	25	12	1	independently at home	0	60	2	moderate problems	2	moderate	1	none	2	some	2	moderate	5.72917	0	implementation	yes
Z053_LDF	Z053	1	Male	80	1	Intervention	0	Male	62	25	10	25	7	2	living with family	1	75	1	no problem	2	moderate	1	none	2	some	2	moderate	0	0	implementation	no
Z053_LP8	Z053	1	Male	79	1	Intervention	0	Male	62	25	15	25	10	3	care facility	1	50	2	moderate problems	2	moderate	1	none	1	none	2	moderate	4.27083	0	implementation	no
Z053_P2A	Z053	0	Female	85	1	Intervention	0	Male	62	25	10	25	6	1	independently at home	-1	90	2	moderate problems	1	none	1	none	1	none	2	moderate	4.79167	0	implementation	no
Z053_P4G	Z053	1	Male	86	1	Intervention	0	Male	62	25	20	25	11	3	care facility	2	60	2	moderate problems	2	moderate	1	none	1	none	1	none	6.97917	0	implementation	yes
Z053_R6R	Z053	1	Male	69	1	Intervention	0	Male	62	25	15	25	6	2	living with family	1	70	2	moderate problems	2	moderate	1	none	1	none	1	none	7.08333	0	implementation	no
Z053_RL4	Z053	0	Female	71	1	Intervention	0	Male	62	25	15	25	7	2	living with family	0	60	2	moderate problems	2	moderate	1	none	1	none	2	moderate	3.22917	0	implementation	no
Z053_SP3	Z053	1	Male	86	1	Intervention	0	Male	62	25	15	25	10	2	living with family	0	50	2	moderate problems	2	moderate	1	none	2	some	2	moderate	4.58333	0	implementation	no
Z053_VAA	Z053	0	Female	87	1	Intervention	0	Male	62	25	15	25	6	2	living with family	1	45	2	moderate problems	2	moderate	1	none	2	some	1	none	2.91667	0	implementation	no
Z053_YF4	Z053	1	Male	77	1	Intervention	0	Male	62	25	15	25	7	2	living with family	-1	55	2	moderate problems	2	moderate	1	none	1	none	1	none	4.47917	0	implementation	no

## Sheet: drugs
pat_id	centre	Intervention	Intervention2	Intervention3	Intervention4	Time	time2	med_atc	dec_value	dec	med_dose	med_praep	med_times	gpgp	gpgp_value	dec_yn
Z001_BK1	Z001	Intervention	Intervention-stop	Intervention-no-dosechange	Intervention-no-newdrug	T01 (with Intervention.)	T01	B01AC06	A: no change	0	100	Aspirin Cardio 100, tablets	1000	4	no changes required	1
Z001_BK1	Z001	Intervention	Intervention-stop	Intervention-no-dosechange	Intervention-no-newdrug	T01 (with Intervention.)	T01	C10AA05	A: no change	0	80	Atorsan 80 mg, tablets	0/0/0.5/0	4	no changes required	1
Z001_BK1	Z001	Intervention	Intervention-stop	Intervention-no-dosechange	Intervention-no-newdrug	T01 (with Intervention.)	T01	C07AB02	A: no change	0	50	Meto Zerok 50, tablets retarded	0,5/0/0/0	4	no changes required	1
Z001_BK1	Z001	Intervention	Intervention-stop	Intervention-no-dosechange	Intervention-no-newdrug	T01 (with Intervention.)	T01	C09AA03	A: no change	0	10	Lisinopril Actavis 10 mg, tablets	1000	4	no changes required	1
Z001_BK1	Z001	Intervention	Intervention-stop	Intervention-no-dosechange	Intervention-no-newdrug	T01 (with Intervention.)	T01	C01EB17	A: no change	0	5	Procoralan 5 mg, tablets	0.5/0/0.5/0	4	no changes required	1
Z001_BK1	Z001	Intervention	Intervention-stop	Intervention-no-dosechange	Intervention-no-newdrug	T01 (with Intervention.)	T01	C01EB18	A: no change	0	375	Ranexa 375 mg, tablets retarded	1010	4	no changes required	1
Z001_BK1	Z001	Intervention	Intervention-stop	Intervention-no-dosechange	Intervention-no-newdrug	T01 (with Intervention.)	T01	C01DA02	A: no change	0	5	Nitro-Dur 5, transdermal	10	4	no changes required	1
Z001_BK1	Z001	Intervention	Intervention-stop	Intervention-no-dosechange	Intervention-no-newdrug	T01 (with Intervention.)	T01	C03CA04	A: no change	0	5	Torasemid Actavis 5, tablets	1000	4	no changes required	1
Z001_BK1	Z001	Intervention	Intervention-stop	Intervention-no-dosechange	Intervention-no-newdrug	T01 (with Intervention.)	T01	C08CA13	D: Stopp	3	10	Zanidip 10 mg, tablets	0.5/0/0/0	1	side effects	1
Z001_BK1	Z001	Intervention	Intervention-stop	Intervention-no-dosechange	Intervention-no-newdrug	T01 (with Intervention.)	T01	A02BC02	A: no change	0	20	Pantozol 20 mg, tablets	1000	4	no changes required	1
Z001_BK1	Z001	Intervention	Intervention-stop	Intervention-no-dosechange	Intervention-no-newdrug	T01 (with Intervention.)	T01	M04AA01	A: no change	0	300	Allopur 300 mg, tablets	0.5/0/0/0	4	no changes required	1
Z001_BK1	Z001	Intervention	Intervention-stop	NA	NA	T1 (with Intervention.)	T1	B01AC06		NA	100	Aspirin Cardio 100, tablets	1000	NA		NA
Z001_BK1	Z001	Intervention	Intervention-stop	NA	NA	T1 (with Intervention.)	T1	C10AA05		NA	80	Atorsan 80 mg, tablets	0/0/0.5/0	NA		NA
Z001_BK1	Z001	Intervention	Intervention-stop	NA	NA	T1 (with Intervention.)	T1	C07AB02		NA	50	Meto Zerok 50, tablets retarded	0.5/0/0/0	NA		NA
Z001_BK1	Z001	Intervention	Intervention-stop	NA	NA	T1 (with Intervention.)	T1	C09AA03		NA	10	Lisinopril Actavis 10 mg, tablets	1000	NA		NA
Z001_BK1	Z001	Intervention	Intervention-stop	NA	NA	T1 (with Intervention.)	T1	C01EB17		NA	5	Procoralan 5 mg, tablets	0.5/0/0.5/0	NA		NA
Z001_BK1	Z001	Intervention	Intervention-stop	NA	NA	T1 (with Intervention.)	T1	C01EB18		NA	375	Ranexa 375 mg, tablets retarded	1010	NA		NA
Z001_BK1	Z001	Intervention	Intervention-stop	NA	NA	T1 (with Intervention.)	T1	C03CA04		NA	5	Torem 5, tablets	1000	NA		NA
Z001_BK1	Z001	Intervention	Intervention-stop	NA	NA	T1 (with Intervention.)	T1	A02BC02		NA	20	Panprax 20 mg, tablets	1000	NA		NA
Z001_BK1	Z001	Intervention	Intervention-stop	NA	NA	T1 (with Intervention.)	T1	C08CA13		NA	10	Zanidip 10 mg, tablets	0.5/0/0/0	NA		NA
Z001_BK1	Z001	Intervention	Intervention-stop	NA	NA	T1 (with Intervention.)	T1	M04AA01		NA	300	Allopur 300 mg, tablets	0.5/0/0/0	NA		NA
Z001_BK1	Z001	Intervention	Intervention-stop	NA	NA	T1 (with Intervention.)	T1	R01AD09		NA	50	Mometasonfuroat Sandoz, nasal spray	1010	NA		NA
Z001_BK1	Z001	Intervention	Intervention-stop	NA	NA	T1 (with Intervention.)	T1	A11CC05		NA	8	Vi-De 3 4500IE/ml	1000	NA		NA
Z001_BK1	Z001	Intervention	Intervention-stop	NA	NA	T1 (with Intervention.)	T1	C01DA02		NA	5	Nitro-Dur 5, transdermal	10	NA		NA
Z001_BK1	Z001	Intervention	Intervention-stop	NA	NA	T2 (with Intervention.)	T2	B01AC06		NA	100	Aspirin Cardio 100, tablets	1000	NA		NA
Z001_BK1	Z001	Intervention	Intervention-stop	NA	NA	T2 (with Intervention.)	T2	C10AA05		NA	80	Atorsan 80 mg, tablets	0/0/0.5/0	NA		NA
Z001_BK1	Z001	Intervention	Intervention-stop	NA	NA	T2 (with Intervention.)	T2	C07AB02		NA	50	Meto Zerok 50, tablets retarded	0.5/0/0/0	NA		NA
Z001_BK1	Z001	Intervention	Intervention-stop	NA	NA	T2 (with Intervention.)	T2	C09AA03		NA	10	Lisinopril Actavis 10 mg, tablets	1000	NA		NA
Z001_BK1	Z001	Intervention	Intervention-stop	NA	NA	T2 (with Intervention.)	T2	C01EB17		NA	5	Procoralan 5 mg, tablets	0.5/0/0.5/0	NA		NA
Z001_BK1	Z001	Intervention	Intervention-stop	NA	NA	T2 (with Intervention.)	T2	C01EB18		NA	375	Ranexa 375 mg, tablets retarded	1010	NA		NA
Z001_BK1	Z001	Intervention	Intervention-stop	NA	NA	T2 (with Intervention.)	T2	C03CA04		NA	10	Torem 10, tablets	1000	NA		NA
Z001_BK1	Z001	Intervention	Intervention-stop	NA	NA	T2 (with Intervention.)	T2	A02BC02		NA	20	Panprax 20 mg, tablets	1000	NA		NA
Z001_BK1	Z001	Intervention	Intervention-stop	NA	NA	T2 (with Intervention.)	T2	C08CA13		NA	10	Zanidip 10 mg, tablets	1/0/0/0	NA		NA
Z001_BK1	Z001	Intervention	Intervention-stop	NA	NA	T2 (with Intervention.)	T2	M04AA01		NA	300	Allopur 300 mg, tablets	0.5/0/0/0	NA		NA
Z001_BK1	Z001	Intervention	Intervention-stop	NA	NA	T2 (with Intervention.)	T2	R01AD09		NA	50	Mometasonfuroat Sandoz, nasal spray	1000	NA		NA
Z001_BK1	Z001	Intervention	Intervention-stop	NA	NA	T2 (with Intervention.)	T2	A11CC05		NA	8	Vi-De 3 4500IE/ml	1000	NA		NA
Z001_BK1	Z001	Intervention	Intervention-stop	NA	NA	T2 (with Intervention.)	T2	C01DA02		NA	5	Nitro-Dur 5, transdermal	1010	NA		NA
Z002_AKG	Z002	Intervention	Intervention-no-stop	Intervention-no-dosechange	Intervention-newdrug	T01 (with Intervention.)	T01	C08CA01	C: new drug	2	10	Amlodipin Actavis 10, tablets	1000	9	none Daten vorhanden	1
Z002_AKG	Z002	Intervention	Intervention-no-stop	Intervention-no-dosechange	Intervention-no-newdrug	T01 (with Intervention.)	T01	A12AX	A: no change	0	1	Calcimagona-D3, tablets	1000	4	no changes required	1
Z002_AKG	Z002	Intervention	Intervention-no-stop	Intervention-no-dosechange	Intervention-no-newdrug	T01 (with Intervention.)	T01	H03AA01	A: no change	0	50	Euthyrox 50, tablets	1000	4	no changes required	1
Z002_AKG	Z002	Intervention	Intervention-no-stop	Intervention-no-dosechange	Intervention-no-newdrug	T01 (with Intervention.)	T01	C10AA04	A: no change	0	20	Fluvastatin Actavis 20 mg, capsule	10	4	no changes required	1
Z002_AKG	Z002	Intervention	Intervention-no-stop	Intervention-no-dosechange	Intervention-no-newdrug	T01 (with Intervention.)	T01	N06AB05	A: no change	0	20	Paronex 20, tablets	1000	4	no changes required	1
Z002_AKG	Z002	Intervention	Intervention-no-stop	Intervention-dosechange	Intervention-no-newdrug	T01 (with Intervention.)	T01	A02BC05	B: new dose	1	40	Esomeprazol Actavis 40 mg, tablets	10	9	none Daten vorhanden	1
Z002_AKG	Z002	Intervention	Intervention-no-stop	NA	NA	T1 (with Intervention.)	T1	M05BA06		NA	3	Bonviva i.v. 3mg/3ml	1000	NA		NA
Z002_AKG	Z002	Intervention	Intervention-no-stop	NA	NA	T1 (with Intervention.)	T1	A12AX		NA	1	Calcimagona-D3, tablets	10	NA		NA
Z002_AKG	Z002	Intervention	Intervention-no-stop	NA	NA	T1 (with Intervention.)	T1	A02BC05		NA	40	Esomeprazol Actavis 40 mg, tablets	10	NA		NA
Z002_AKG	Z002	Intervention	Intervention-no-stop	NA	NA	T1 (with Intervention.)	T1	H03AA01		NA	100	Euthyrox 100, tablets	1000	NA		NA
Z002_AKG	Z002	Intervention	Intervention-no-stop	NA	NA	T1 (with Intervention.)	T1	C10AA04		NA	20	Fluvastatin Actavis 20 mg, capsule	10	NA		NA
Z002_AKG	Z002	Intervention	Intervention-no-stop	NA	NA	T1 (with Intervention.)	T1	N06AB05		NA	20	Paronex 20, tablets	1000	NA		NA
Z002_AKG	Z002	Intervention	Intervention-no-stop	NA	NA	T1 (with Intervention.)	T1	C09BB04		NA	1	Coveram 10 mg/10 mg, tablets	1000	NA		NA
Z002_AKG	Z002	Intervention	Intervention-no-stop	NA	NA	T1 (with Intervention.)	T1	H02AB06		NA	5	Spiricort 5, tablets	2.25/0/0/0	NA		NA
Z002_AKG	Z002	Intervention	Intervention-no-stop	NA	NA	T2 (with Intervention.)	T2	M05BA06		NA	3	Bonviva i.v. 3mg/3ml	1000	NA		NA
Z002_AKG	Z002	Intervention	Intervention-no-stop	NA	NA	T2 (with Intervention.)	T2	A12AX		NA	1	Calcimagona-D3, tablets	1000	NA		NA
Z002_AKG	Z002	Intervention	Intervention-no-stop	NA	NA	T2 (with Intervention.)	T2	A02BC05		NA	40	Esomeprazol Actavis 40 mg, tablets	10	NA		NA
Z002_AKG	Z002	Intervention	Intervention-no-stop	NA	NA	T2 (with Intervention.)	T2	H03AA01		NA	100	Euthyrox 50, tablets	1000	NA		NA
Z002_AKG	Z002	Intervention	Intervention-no-stop	NA	NA	T2 (with Intervention.)	T2	C10AA04		NA	20	Fluvastatin Actavis 20 mg, capsule	10	NA		NA
Z002_AKG	Z002	Intervention	Intervention-no-stop	NA	NA	T2 (with Intervention.)	T2	N06AB05		NA	20	Paronex 20, tablets	1000	NA		NA
Z002_AKG	Z002	Intervention	Intervention-no-stop	NA	NA	T2 (with Intervention.)	T2	C09BB04		NA	1	Coveram 10 mg/10 mg, tablets	1000	NA		NA
Z002_AKG	Z002	Intervention	Intervention-no-stop	NA	NA	T2 (with Intervention.)	T2	H02AB06		NA	5	Spiricort 5, tablets	1/0/0/0	NA		NA
Z002_B31	Z002	Intervention	Intervention-no-stop	Intervention-no-dosechange	Intervention-no-newdrug	T01 (with Intervention.)	T01	B01AC06	A: no change	0	100	Aspirin Cardio 100, tablets	1000	4	no changes required	1
Z002_B31	Z002	Intervention	Intervention-no-stop	Intervention-no-dosechange	Intervention-newdrug	T01 (with Intervention.)	T01	C10AA07	C: new drug	2	10	Crestor 10 mg, tablets	1000	3	Alternativ	1
Z002_B31	Z002	Intervention	Intervention-no-stop	Intervention-no-dosechange	Intervention-no-newdrug	T01 (with Intervention.)	T01	C07AB02	A: no change	0	50	Metoprolol Actavis Retard 50 mg, tablets retarded	0.5/0/0.5/0	4	no changes required	1
Z002_B31	Z002	Intervention	Intervention-no-stop	Intervention-dosechange	Intervention-no-newdrug	T01 (with Intervention.)	T01	C03CA04	B: new dose	1	10	Torasemid Actavis 10, tablets	1000	2	inadequate dosing	1
Z002_B31	Z002	Intervention	Intervention-no-stop	Intervention-no-dosechange	Intervention-no-newdrug	T01 (with Intervention.)	T01	C09CA03	A: no change	0	160	Valsartan Axapharm 160 mg, tablets	1000	4	no changes required	1
Z002_B31	Z002	Intervention	Intervention-no-stop	Intervention-no-dosechange	Intervention-no-newdrug	T01 (with Intervention.)	T01	A11CC05	A: no change	0	2	Vitamin D3 Streuli, drinkable solution	1000	4	no changes required	1
Z002_B31	Z002	Intervention	Intervention-no-stop	Intervention-no-dosechange	Intervention-no-newdrug	T01 (with Intervention.)	T01	M05BA06	A: no change	0	3	Bonviva i.v. 3mg/3ml	1000	4	no changes required	1
Z002_B31	Z002	Intervention	Intervention-no-stop	NA	NA	T1 (with Intervention.)	T1	B01AC06		NA	100	Aspirin Cardio 100, tablets	1000	NA		NA
Z002_B31	Z002	Intervention	Intervention-no-stop	NA	NA	T1 (with Intervention.)	T1	M05BA06		NA	3	Bonviva i.v., injectable solution	1000	NA		NA
Z002_B31	Z002	Intervention	Intervention-no-stop	NA	NA	T1 (with Intervention.)	T1	C07AB02		NA	50	Beloc Zok 50 mg, tablets retarded	10	NA		NA
Z002_B31	Z002	Intervention	Intervention-no-stop	NA	NA	T1 (with Intervention.)	T1	C03CA04		NA	10	Torem 10, tablets	0.5/0/0/0	NA		NA
Z002_B31	Z002	Intervention	Intervention-no-stop	NA	NA	T1 (with Intervention.)	T1	C09CA03		NA	160	Diovan 160 mg, tablets	1000	NA		NA
Z002_B31	Z002	Intervention	Intervention-no-stop	NA	NA	T1 (with Intervention.)	T1	A11CC05		NA	2	Vitamin D3 Streuli, drinkable solution	2000	NA		NA
Z002_B31	Z002	Intervention	Intervention-no-stop	NA	NA	T2 (with Intervention.)	T2	B01AC06		NA	100	Aspirin Cardio 100, tablets	1000	NA		NA
Z002_B31	Z002	Intervention	Intervention-no-stop	NA	NA	T2 (with Intervention.)	T2	M05BA06		NA	3	Bonviva i.v., injectable solution	1000	NA		NA
Z002_B31	Z002	Intervention	Intervention-no-stop	NA	NA	T2 (with Intervention.)	T2	C03CA04		NA	10	Torem 10, tablets	0.5/0/0/0	NA		NA
Z002_B31	Z002	Intervention	Intervention-no-stop	NA	NA	T2 (with Intervention.)	T2	C09CA03		NA	160	Diovan 160 mg, tablets	1000	NA		NA
Z002_B31	Z002	Intervention	Intervention-no-stop	NA	NA	T2 (with Intervention.)	T2	D01BA02		NA	250	Lamisil 250 mg, tablets	1000	NA		NA
Z002_B31	Z002	Intervention	Intervention-no-stop	NA	NA	T2 (with Intervention.)	T2	C01EX		NA	1	Zeller Herz und Nerven, tablets	10	NA		NA
Z002_EDK	Z002	Intervention	Intervention-no-stop	Intervention-no-dosechange	Intervention-newdrug	T01 (with Intervention.)	T01	M01AX25	C: new drug	2	400	Condrosulf 400, capsule	1000	3	Alternativ	0
Z002_EDK	Z002	Intervention	Intervention-no-stop	Intervention-dosechange	Intervention-no-newdrug	T01 (with Intervention.)	T01	H03AA01	B: new dose	1	25	Euthyrox 25, tablets	1000	2	inadequate dosing	1
Z002_EDK	Z002	Intervention	Intervention-no-stop	Intervention-no-dosechange	Intervention-no-newdrug	T01 (with Intervention.)	T01	C09DA04	A: no change	0	1	CoAprovel 300/12.5, tablets	1000	4	no changes required	1
Z002_EDK	Z002	Intervention	Intervention-no-stop	Intervention-no-dosechange	Intervention-no-newdrug	T01 (with Intervention.)	T01	A12AX	A: no change	0	1	Kalcipos-D3 500/800, tablets	10	4	no changes required	1
Z002_EDK	Z002	Intervention	Intervention-no-stop	Intervention-no-dosechange	Intervention-no-newdrug	T01 (with Intervention.)	T01	G03CA04	A: no change	0	0.5	Ovestin, Ovula	1000	4	no changes required	1
Z002_EDK	Z002	Intervention	Intervention-no-stop	Intervention-dosechange	Intervention-no-newdrug	T01 (with Intervention.)	T01	A02BC02	B: new dose	1	40	Pantoprazol Actavis Medis 40 mg, tablets	1000	2	inadequate dosing	1
Z002_EDK	Z002	Intervention	Intervention-no-stop	Intervention-no-dosechange	Intervention-no-newdrug	T01 (with Intervention.)	T01	N02AA55	A: no change	0	1	Targin, tablets retard 10/5 mg	1000	4	no changes required	1
Z002_EDK	Z002	Intervention	Intervention-no-stop	NA	NA	T1 (with Intervention.)	T1	H03AA01		NA	75	Euthyrox 75, tablets	1000	NA		NA
Z002_EDK	Z002	Intervention	Intervention-no-stop	NA	NA	T1 (with Intervention.)	T1	C09DA04		NA	1	Co-Irbesartan Sandoz 300/12,5 mg, tablets	1000	NA		NA
Z002_EDK	Z002	Intervention	Intervention-no-stop	NA	NA	T1 (with Intervention.)	T1	A12AX		NA	1	Kalcipos-D3 500/800, tablets	1000	NA		NA
Z002_EDK	Z002	Intervention	Intervention-no-stop	NA	NA	T1 (with Intervention.)	T1	N02AA55		NA	1	Targin, tablets retard 10/5 mg	1	NA		NA
Z002_EDK	Z002	Intervention	Intervention-no-stop	NA	NA	T2 (with Intervention.)	T2	H03AA01		NA	75	Euthyrox 75, tablets	1000	NA		NA
Z002_EDK	Z002	Intervention	Intervention-no-stop	NA	NA	T2 (with Intervention.)	T2	C09DA04		NA	1	Co-Irbesartan Sandoz 300/12,5 mg, tablets	1000	NA		NA
Z002_EDK	Z002	Intervention	Intervention-no-stop	NA	NA	T2 (with Intervention.)	T2	A12AX		NA	1	Kalcipos-D3 500/800, tablets	10	NA		NA
Z002_EDK	Z002	Intervention	Intervention-no-stop	NA	NA	T2 (with Intervention.)	T2	N02AA55		NA	1	Targin, tablets retard 10/5 mg	1000	NA		NA
Z002_EDK	Z002	Intervention	Intervention-no-stop	NA	NA	T2 (with Intervention.)	T2	A02BC02		NA	20	Panprax 20 mg, tablets	1000	NA		NA
Z002_LVG	Z002	Intervention	Intervention-stop	Intervention-no-dosechange	Intervention-no-newdrug	T01 (with Intervention.)	T01	C09CA04	A: no change	0	300	Aprovel 300, tablets	0/0/0/0.5	4	no changes required	1
Z002_LVG	Z002	Intervention	Intervention-stop	Intervention-no-dosechange	Intervention-no-newdrug	T01 (with Intervention.)	T01	B01AC06	A: no change	0	100	Aspirin Cardio 100, tablets	1000	4	no changes required	1
Z002_LVG	Z002	Intervention	Intervention-stop	Intervention-no-dosechange	Intervention-no-newdrug	T01 (with Intervention.)	T01	C07AB02	D: Stopp	3	50	Beloc Zok 50 mg, tablets retarded	0.5/0/0/0	0	no indication	1
Z002_LVG	Z002	Intervention	Intervention-stop	Intervention-no-dosechange	Intervention-no-newdrug	T01 (with Intervention.)	T01	A09AA02	A: no change	0	150	Creon 10'000, capsule	1110	4	no changes required	1
Z002_LVG	Z002	Intervention	Intervention-stop	Intervention-no-dosechange	Intervention-no-newdrug	T01 (with Intervention.)	T01	A10BA02	A: no change	0	1000	Glucophage 1000, tablets	0/0/0.5/0	4	no changes required	1
Z002_LVG	Z002	Intervention	Intervention-stop	Intervention-no-dosechange	Intervention-no-newdrug	T01 (with Intervention.)	T01	C10AA01	A: no change	0	20	Simcora 20, tablets	0/0/0.5/0	4	no changes required	1
Z002_LVG	Z002	Intervention	Intervention-stop	Intervention-no-dosechange	Intervention-no-newdrug	T01 (with Intervention.)	T01	A10AB04	A: no change	0	1	Insulin Lilly Humalog cartouches 3,0 ml, solution injectable	1110	2	inadequate dosing	1
Z002_LVG	Z002	Intervention	Intervention-stop	NA	NA	T1 (with Intervention.)	T1	C09CA04		NA	300	Aprovel 300, tablets	0/0/0.5/0	NA		NA
Z002_LVG	Z002	Intervention	Intervention-stop	NA	NA	T1 (with Intervention.)	T1	B01AC06		NA	100	Aspirin Cardio 100, tablets	1000	NA		NA
Z002_LVG	Z002	Intervention	Intervention-stop	NA	NA	T1 (with Intervention.)	T1	C07AB02		NA	50	Beloc Zok 50 mg, tablets retarded	1000	NA		NA
Z002_LVG	Z002	Intervention	Intervention-stop	NA	NA	T1 (with Intervention.)	T1	A09AA02		NA	1	Creon 10'000, capsule	1110	NA		NA
Z002_LVG	Z002	Intervention	Intervention-stop	NA	NA	T1 (with Intervention.)	T1	A10BA02		NA	1000	Glucophage 1000, tablets	0/0/0.5/0	NA		NA
Z002_LVG	Z002	Intervention	Intervention-stop	NA	NA	T1 (with Intervention.)	T1	C10AA01		NA	20	Simcora 20, tablets	10	NA		NA
Z002_LVG	Z002	Intervention	Intervention-stop	NA	NA	T1 (with Intervention.)	T1	A10AB04		NA	1	Insulin Lilly Humalog Flacon, solution injectable		NA		NA
Z002_LVG	Z002	Intervention	Intervention-stop	NA	NA	T2 (with Intervention.)	T2	C09CA04		NA	300	Aprovel 300, tablets	0/0/0.5/0	NA		NA
Z002_LVG	Z002	Intervention	Intervention-stop	NA	NA	T2 (with Intervention.)	T2	B01AC06		NA	100	Aspirin Cardio 100, tablets	1000	NA		NA
Z002_LVG	Z002	Intervention	Intervention-stop	NA	NA	T2 (with Intervention.)	T2	C07AB02		NA	50	Beloc Zok 50 mg, tablets retarded	1000	NA		NA
Z002_LVG	Z002	Intervention	Intervention-stop	NA	NA	T2 (with Intervention.)	T2	A09AA02		NA	1	Creon 25'000, capsule	1220	NA		NA
Z002_LVG	Z002	Intervention	Intervention-stop	NA	NA	T2 (with Intervention.)	T2	A10BA02		NA	1000	Glucophage 1000, tablets	0/0/0.5/0	NA		NA
Z002_LVG	Z002	Intervention	Intervention-stop	NA	NA	T2 (with Intervention.)	T2	C10AA01		NA	20	Simcora 20, tablets	10	NA		NA
Z002_LVG	Z002	Intervention	Intervention-stop	NA	NA	T2 (with Intervention.)	T2	A10AB04		NA	1	Insulin Lilly Humalog Flacon, solution injectable		NA		NA
Z002_OVP	Z002	Intervention	Intervention-stop	Intervention-no-dosechange	Intervention-no-newdrug	T01 (with Intervention.)	T01	C08CA01	D: Stopp	3	5	Amlodipin Actavis 5, tablets	1000	0	no indication	1
Z002_OVP	Z002	Intervention	Intervention-stop	Intervention-no-dosechange	Intervention-no-newdrug	T01 (with Intervention.)	T01	B01AC06	A: no change	0	100	Aspirin Cardio 100, tablets	1000	4	no changes required	1
Z002_OVP	Z002	Intervention	Intervention-stop	Intervention-no-dosechange	Intervention-no-newdrug	T01 (with Intervention.)	T01	C07AB07	A: no change	0	5	Bilol 5 mg, tablets	1000	4	no changes required	1
Z002_OVP	Z002	Intervention	Intervention-stop	Intervention-dosechange	Intervention-no-newdrug	T01 (with Intervention.)	T01	C09AA03	B: new dose	1	5	Lisinopril Actavis 5 mg, tablets	10	2	inadequate dosing	1
Z002_OVP	Z002	Intervention	Intervention-stop	Intervention-no-dosechange	Intervention-no-newdrug	T01 (with Intervention.)	T01	C10AA03	A: no change	0	40	Pravastatin Actavis 40 mg, tablets	0/0/0.5/0	4	no changes required	1
Z002_OVP	Z002	Intervention	Intervention-stop	Intervention-no-dosechange	Intervention-no-newdrug	T01 (with Intervention.)	T01	C03CA04	D: Stopp	3	10	Torasemid Actavis 10, tablets	0/0/0.5/0	0	no indication	1
Z002_OVP	Z002	Intervention	Intervention-stop	NA	NA	T1 (with Intervention.)	T1	B01AC06		NA	100	Aspirin Cardio 100, tablets	1000	NA		NA
Z002_OVP	Z002	Intervention	Intervention-stop	NA	NA	T1 (with Intervention.)	T1	C07AB07		NA	5	Bilol 5 mg, tablets	1000	NA		NA
Z002_OVP	Z002	Intervention	Intervention-stop	NA	NA	T1 (with Intervention.)	T1	C10AA03		NA	40	Pravastatin Actavis 40 mg, tablets	0/0/0.5/0	NA		NA
Z002_OVP	Z002	Intervention	Intervention-stop	NA	NA	T1 (with Intervention.)	T1	C09BA03		NA	1	Co-Lisinopril Spirig HC 10/12.5 mg, tablets	10	NA		NA
Z002_OVP	Z002	Intervention	Intervention-stop	NA	NA	T2 (with Intervention.)	T2	B01AC06		NA	100	Aspirin Cardio 100, tablets	1000	NA		NA
Z002_OVP	Z002	Intervention	Intervention-stop	NA	NA	T2 (with Intervention.)	T2	C07AB07		NA	5	Bilol 5 mg, tablets	1000	NA		NA
Z002_OVP	Z002	Intervention	Intervention-stop	NA	NA	T2 (with Intervention.)	T2	C10AA03		NA	40	Pravastatin Actavis 40 mg, tablets	0/0/0.5/0	NA		NA
Z002_OVP	Z002	Intervention	Intervention-stop	NA	NA	T2 (with Intervention.)	T2	C09BA03		NA	1	Co-Lisinopril Spirig HC 20/12.5 mg, tablets	1000	NA		NA
Z002_P4H	Z002	Intervention	Intervention-stop	Intervention-no-dosechange	Intervention-no-newdrug	T01 (with Intervention.)	T01	C07AB07	A: no change	0	10	Bilol 10 mg, tablets	1000	4	no changes required	1
Z002_P4H	Z002	Intervention	Intervention-stop	Intervention-no-dosechange	Intervention-no-newdrug	T01 (with Intervention.)	T01	H03AA01	A: no change	0	75	Euthyrox 75, tablets	1000	4	no changes required	1
Z002_P4H	Z002	Intervention	Intervention-stop	Intervention-dosechange	Intervention-no-newdrug	T01 (with Intervention.)	T01	C09CA01	B: new dose	1	50	Cosaar 50, tablets	0.5/0/0/0	2	inadequate dosing	1
Z002_P4H	Z002	Intervention	Intervention-stop	Intervention-no-dosechange	Intervention-newdrug	T01 (with Intervention.)	T01	B01AA04	C: new drug	2	1	Marcoumar, tablets	1000	3	Alternativ	1
Z002_P4H	Z002	Intervention	Intervention-stop	Intervention-dosechange	Intervention-no-newdrug	T01 (with Intervention.)	T01	M04AA01	B: new dose	1	100	Mephanol-100, tablets	1010	2	inadequate dosing	1
Z002_P4H	Z002	Intervention	Intervention-stop	Intervention-no-dosechange	Intervention-no-newdrug	T01 (with Intervention.)	T01	A10BA02	D: Stopp	3	1000	Glucophage 1000, tablets	0.5/0/0/0	0	no indication	1
Z002_P4H	Z002	Intervention	Intervention-stop	Intervention-no-dosechange	Intervention-no-newdrug	T01 (with Intervention.)	T01	C10AA03	A: no change	0	20	Helveprasin 20 mg, tablets	10	4	no changes required	1
Z002_P4H	Z002	Intervention	Intervention-stop	Intervention-no-dosechange	Intervention-no-newdrug	T01 (with Intervention.)	T01	N05CM	A: no change	0	25	Sanalepsi N, drops	1	4	no changes required	1
Z002_P4H	Z002	Intervention	Intervention-stop	Intervention-no-dosechange	Intervention-no-newdrug	T01 (with Intervention.)	T01	C03CA04	A: no change	0	10	Torasemid Actavis 10, tablets	0.5/0/0/0	4	no changes required	1
Z002_P4H	Z002	Intervention	Intervention-stop	Intervention-no-dosechange	Intervention-no-newdrug	T01 (with Intervention.)	T01	C03DA01	A: no change	0	50	Xenalon 50 mg, tablets	0.5/0/0/0	4	no changes required	1
Z002_P4H	Z002	Intervention	Intervention-stop	Intervention-no-dosechange	Intervention-no-newdrug	T01 (with Intervention.)	T01	B03AC01	A: no change	0	300	Ferinject, injectable solution	1000	4	no changes required	1
Z002_P4H	Z002	Intervention	Intervention-stop	Intervention-no-dosechange	Intervention-no-newdrug	T01 (with Intervention.)	T01	R03BB06	A: no change	0	50	Seebri Breezhaler, 50 Mikrogramm, inhalation powder	1000	4	no changes required	1
Z002_P4H	Z002	Intervention	Intervention-stop	NA	NA	T1 (with Intervention.)	T1	C07AB07		NA	10	Bilol 10 mg, tablets	1000	NA		NA
Z002_P4H	Z002	Intervention	Intervention-stop	NA	NA	T1 (with Intervention.)	T1	H03AA01		NA	75	Euthyrox 75, tablets	1000	NA		NA
Z002_P4H	Z002	Intervention	Intervention-stop	NA	NA	T1 (with Intervention.)	T1	C09CA01		NA	50	Cosaar 50, tablets	1000	NA		NA
Z002_P4H	Z002	Intervention	Intervention-stop	NA	NA	T1 (with Intervention.)	T1	M04AA01		NA	100	Mephanol-100, tablets	1000	NA		NA
Z002_P4H	Z002	Intervention	Intervention-stop	NA	NA	T1 (with Intervention.)	T1	C10AA03		NA	20	Pravastatin Actavis 20 mg, tablets	10	NA		NA
Z002_P4H	Z002	Intervention	Intervention-stop	NA	NA	T1 (with Intervention.)	T1	N05CM		NA	20	Sanalepsi N, drops	1	NA		NA
Z002_P4H	Z002	Intervention	Intervention-stop	NA	NA	T1 (with Intervention.)	T1	C03CA04		NA	10	Torasemid Actavis 10, tablets	0.5/0/0/0	NA		NA
Z002_P4H	Z002	Intervention	Intervention-stop	NA	NA	T1 (with Intervention.)	T1	C03DA01		NA	50	Xenalon 50 mg, tablets	0.5/0/0/0	NA		NA
Z002_P4H	Z002	Intervention	Intervention-stop	NA	NA	T1 (with Intervention.)	T1	B01AF01		NA	20	Xarelto 20mg, tablets	1000	NA		NA
Z002_P4H	Z002	Intervention	Intervention-stop	NA	NA	T2 (with Intervention.)	T2	C07AB07		NA	10	Bilol 10 mg, tablets	1000	NA		NA
Z002_P4H	Z002	Intervention	Intervention-stop	NA	NA	T2 (with Intervention.)	T2	H03AA01		NA	75	Euthyrox 75, tablets	1000	NA		NA
Z002_P4H	Z002	Intervention	Intervention-stop	NA	NA	T2 (with Intervention.)	T2	C09CA01		NA	50	Cosaar 50, tablets	1000	NA		NA
Z002_P4H	Z002	Intervention	Intervention-stop	NA	NA	T2 (with Intervention.)	T2	M04AA01		NA	100	Mephanol-100, tablets	1000	NA		NA
Z002_P4H	Z002	Intervention	Intervention-stop	NA	NA	T2 (with Intervention.)	T2	C10AA03		NA	20	Pravastatin Actavis 20 mg, tablets	10	NA		NA
Z002_P4H	Z002	Intervention	Intervention-stop	NA	NA	T2 (with Intervention.)	T2	N05CM		NA	20	Sanalepsi N, drops	1	NA		NA
Z002_P4H	Z002	Intervention	Intervention-stop	NA	NA	T2 (with Intervention.)	T2	C03CA04		NA	10	Torasemid Actavis 10, tablets	1000	NA		NA
Z002_P4H	Z002	Intervention	Intervention-stop	NA	NA	T2 (with Intervention.)	T2	C03DA01		NA	50	Xenalon 50 mg, tablets	0.5/0/0/0	NA		NA
Z002_P4H	Z002	Intervention	Intervention-stop	NA	NA	T2 (with Intervention.)	T2	B01AF01		NA	20	Xarelto 20mg, tablets	1000	NA		NA
Z002_P4H	Z002	Intervention	Intervention-stop	NA	NA	T2 (with Intervention.)	T2	M01AE09		NA	100	Froben 100 mg, Dragées	1000	NA		NA
Z002_SOW	Z002	Intervention	Intervention-stop	Intervention-no-dosechange	Intervention-no-newdrug	T01 (with Intervention.)	T01	B01AC06	A: no change	0	100	Aspirin Cardio 100, tablets	1000	4	no changes required	1
Z002_SOW	Z002	Intervention	Intervention-stop	Intervention-no-dosechange	Intervention-no-newdrug	T01 (with Intervention.)	T01	C08DA01	A: no change	0	40	Flamon-40, tablets	0.5/0/0.5/0	4	no changes required	1
Z002_SOW	Z002	Intervention	Intervention-stop	Intervention-no-dosechange	Intervention-no-newdrug	T01 (with Intervention.)	T01	A12AX	D: Stopp	3	1	Kalcipos-D3 500/800, tablets	10	0	no indication	1
Z002_SOW	Z002	Intervention	Intervention-stop	Intervention-no-dosechange	Intervention-no-newdrug	T01 (with Intervention.)	T01	A02BC02	D: Stopp	3	20	Pantoprazol Actavis Medis 20 mg, tablets	1000	2	inadequate dosing	1
Z002_SOW	Z002	Intervention	Intervention-stop	Intervention-no-dosechange	Intervention-no-newdrug	T01 (with Intervention.)	T01	C10AA01	A: no change	0	20	Simcora 20, tablets	10	4	no changes required	1
Z002_SOW	Z002	Intervention	Intervention-stop	Intervention-no-dosechange	Intervention-no-newdrug	T01 (with Intervention.)	T01	C09CA08	A: no change	0	10	Votum 10 mg, tablets	1000	4	no changes required	1
Z002_SOW	Z002	Intervention	Intervention-stop	Intervention-no-dosechange	Intervention-no-newdrug	T01 (with Intervention.)	T01	R03AK07	D: Stopp	3	1	Symbicort 100/6, ready for inhalation	1000	0	no indication	1
Z002_SOW	Z002	Intervention	Intervention-stop	NA	NA	T1 (with Intervention.)	T1	B01AC06		NA	100	Aspirin Cardio 100, tablets	1000	NA		NA
Z002_SOW	Z002	Intervention	Intervention-stop	NA	NA	T1 (with Intervention.)	T1	C08DA01		NA	40	Flamon-40, tablets	0.5/0/0.5/0	NA		NA
Z002_SOW	Z002	Intervention	Intervention-stop	NA	NA	T1 (with Intervention.)	T1	A02BC02		NA	20	Contraflux 20 mg, tablets	1000	NA		NA
Z002_SOW	Z002	Intervention	Intervention-stop	NA	NA	T1 (with Intervention.)	T1	C10AA01		NA	20	Simcora 20, tablets	0/0/0.5/0	NA		NA
Z002_SOW	Z002	Intervention	Intervention-stop	NA	NA	T1 (with Intervention.)	T1	C09CA08		NA	10	Votum 10 mg, tablets	1000	NA		NA
Z002_SOW	Z002	Intervention	Intervention-stop	NA	NA	T2 (with Intervention.)	T2	B01AC06		NA	100	Aspirin Cardio 100, tablets	1000	NA		NA
Z002_SOW	Z002	Intervention	Intervention-stop	NA	NA	T2 (with Intervention.)	T2	C08DA01		NA	40	Flamon-40, tablets	0.5/0/0/0	NA		NA
Z002_SOW	Z002	Intervention	Intervention-stop	NA	NA	T2 (with Intervention.)	T2	A02BC02		NA	20	Contraflux 20 mg, tablets	1000	NA		NA
Z002_SOW	Z002	Intervention	Intervention-stop	NA	NA	T2 (with Intervention.)	T2	C10AA01		NA	20	Simcora 20, tablets	0/0/0.5/0	NA		NA
Z002_SOW	Z002	Intervention	Intervention-stop	NA	NA	T2 (with Intervention.)	T2	C09CA08		NA	10	Votum 10 mg, tablets	1000	NA		NA
Z002_SXD	Z002	Intervention	Intervention-stop	Intervention-no-dosechange	Intervention-no-newdrug	T01 (with Intervention.)	T01	B01AC06	A: no change	0	100	Aspirin Cardio 100, tablets	1000	0	no indication	1
Z002_SXD	Z002	Intervention	Intervention-stop	Intervention-no-dosechange	Intervention-no-newdrug	T01 (with Intervention.)	T01	A12AX	A: no change	0	1	Kalcipos-D3 500/800, tablets	1000	4	no changes required	1
Z002_SXD	Z002	Intervention	Intervention-stop	Intervention-no-dosechange	Intervention-no-newdrug	T01 (with Intervention.)	T01	C09AA03	A: no change	0	20	Lisinopril Actavis 20 mg, tablets	1000	4	no changes required	1
Z002_SXD	Z002	Intervention	Intervention-stop	Intervention-no-dosechange	Intervention-no-newdrug	T01 (with Intervention.)	T01	C07AB02	D: Stopp	3	50	Metoprolol Actavis Retard 50 mg, tablets retarded	1000	0	no indication	1
Z002_SXD	Z002	Intervention	Intervention-stop	Intervention-no-dosechange	Intervention-no-newdrug	T01 (with Intervention.)	T01	C10AA01	D: Stopp	3	20	Simvastatin Actavis 20 mg, tablets	0/0/0.5/0	0	no indication	1
Z002_SXD	Z002	Intervention	Intervention-stop	Intervention-no-dosechange	Intervention-no-newdrug	T01 (with Intervention.)	T01	C03DA01	A: no change	0	50	Xenalon 50 mg, tablets	0.5/0/0/0	4	no changes required	1
Z002_SXD	Z002	Intervention	Intervention-stop	Intervention-no-dosechange	Intervention-no-newdrug	T01 (with Intervention.)	T01	C03BA11	A: no change	0	2.5	Indapamid-Mepha, capsule	1000	4	no changes required	1
Z002_SXD	Z002	Intervention	Intervention-stop	NA	NA	T1 (with Intervention.)	T1	B01AC06		NA	100	Aspirin Cardio 100, tablets	1000	NA		NA
Z002_SXD	Z002	Intervention	Intervention-stop	NA	NA	T1 (with Intervention.)	T1	A12AX		NA	1	Kalcipos-D3 500/800, tablets	1000	NA		NA
Z002_SXD	Z002	Intervention	Intervention-stop	NA	NA	T1 (with Intervention.)	T1	C09AA03		NA	20	Lisinopril Actavis 20 mg, tablets	1000	NA		NA
Z002_SXD	Z002	Intervention	Intervention-stop	NA	NA	T1 (with Intervention.)	T1	C03DA01		NA	50	Xenalon 50 mg, tablets	0.5/0/0/0	NA		NA
Z002_SXD	Z002	Intervention	Intervention-stop	NA	NA	T1 (with Intervention.)	T1	C03BA11		NA	2.5	Indapamid-Mepha, capsule	1000	NA		NA
Z002_SXD	Z002	Intervention	Intervention-stop	NA	NA	T2 (with Intervention.)	T2	B01AC06		NA	100	Aspirin Cardio 100, tablets	1000	NA		NA
Z002_SXD	Z002	Intervention	Intervention-stop	NA	NA	T2 (with Intervention.)	T2	A12AX		NA	1	Kalcipos-D3 500/800, tablets	1000	NA		NA
Z002_SXD	Z002	Intervention	Intervention-stop	NA	NA	T2 (with Intervention.)	T2	C09AA03		NA	20	Lisinopril Actavis 20 mg, tablets	1000	NA		NA
Z002_SXD	Z002	Intervention	Intervention-stop	NA	NA	T2 (with Intervention.)	T2	C03DA01		NA	50	Xenalon 50 mg, tablets	1000	NA		NA
Z002_SXD	Z002	Intervention	Intervention-stop	NA	NA	T2 (with Intervention.)	T2	C03BA11		NA	2.5	Indapamid-Mepha, capsule	1000	NA		NA
Z002_SXD	Z002	Intervention	Intervention-stop	NA	NA	T2 (with Intervention.)	T2	M01AB11		NA	90	Tilur retard, capsule	1010	NA		NA
Z002_VDK	Z002	Intervention	Intervention-stop	Intervention-no-dosechange	Intervention-no-newdrug	T01 (with Intervention.)	T01	B01AC06	A: no change	0	100	Aspirin Cardio 100, tablets	1000	0	no indication	0
Z002_VDK	Z002	Intervention	Intervention-stop	Intervention-no-dosechange	Intervention-no-newdrug	T01 (with Intervention.)	T01	M05BA06	A: no change	0	1	Bonviva i.v., injectable solution	1000	4	no changes required	1
Z002_VDK	Z002	Intervention	Intervention-stop	Intervention-no-dosechange	Intervention-no-newdrug	T01 (with Intervention.)	T01	A12AX	A: no change	0	1	Kalcipos-D3 500/800, tablets	1000	4	no changes required	1
Z002_VDK	Z002	Intervention	Intervention-stop	Intervention-no-dosechange	Intervention-no-newdrug	T01 (with Intervention.)	T01	C09AA03	D: Stopp	3	5	Lisinopril Actavis 5 mg, tablets	1000	0	no indication	1
Z002_VDK	Z002	Intervention	Intervention-stop	Intervention-dosechange	Intervention-no-newdrug	T01 (with Intervention.)	T01	N02BB02	B: new dose	1	500	Novalgin, tablets retarded	2100	2	inadequate dosing	1
Z002_VDK	Z002	Intervention	Intervention-stop	Intervention-no-dosechange	Intervention-no-newdrug	T01 (with Intervention.)	T01	N06AX03	A: no change	0	30	Mianserin-Mepha 30 mg tablets, tablets	1	4	no changes required	1
Z002_VDK	Z002	Intervention	Intervention-stop	Intervention-no-dosechange	Intervention-no-newdrug	T01 (with Intervention.)	T01	A02BC02	D: Stopp	3	20	Pantoprazol Helvepharm 20 mg, tablets	10	2	inadequate dosing	1
Z002_VDK	Z002	Intervention	Intervention-stop	Intervention-no-dosechange	Intervention-no-newdrug	T01 (with Intervention.)	T01	C07AA07	D: Stopp	3	160	Sotalol-Mepha 160, tablets	0/0/0/0.5	0	no indication	1
Z002_VDK	Z002	Intervention	Intervention-stop	Intervention-no-dosechange	Intervention-no-newdrug	T01 (with Intervention.)	T01	C03CA04	A: no change	0	20	Torasemid Sandoz eco 20 mg, tablets	1000	4	no changes required	1
Z002_VDK	Z002	Intervention	Intervention-stop	Intervention-no-dosechange	Intervention-no-newdrug	T01 (with Intervention.)	T01	N02AE01	A: no change	0	52.5	Transtec 52,5 ug/h, transdermal	1000	4	no changes required	1
Z002_VDK	Z002	Intervention	Intervention-stop	NA	NA	T1 (with Intervention.)	T1	B01AC06		NA	100	Aspirin Cardio 100, tablets	1000	NA		NA
Z002_VDK	Z002	Intervention	Intervention-stop	NA	NA	T1 (with Intervention.)	T1	N05CM		NA	600	Hyperiplant 600, tablets	1000	NA		NA
Z002_VDK	Z002	Intervention	Intervention-stop	NA	NA	T1 (with Intervention.)	T1	A12AX		NA	1	Kalcipos-D3 500/800, tablets	1000	NA		NA
Z002_VDK	Z002	Intervention	Intervention-stop	NA	NA	T1 (with Intervention.)	T1	C09AA03		NA	5	Lisinopril Actavis 5 mg, tablets	1000	NA		NA
Z002_VDK	Z002	Intervention	Intervention-stop	NA	NA	T1 (with Intervention.)	T1	N02BB02		NA	500	Novalgin, tablets retarded	2000	NA		NA
Z002_VDK	Z002	Intervention	Intervention-stop	NA	NA	T1 (with Intervention.)	T1	C03CA04		NA	20	Torasemid Sandoz eco 20 mg, tablets	1.5/0/0/0	NA		NA
Z002_VDK	Z002	Intervention	Intervention-stop	NA	NA	T1 (with Intervention.)	T1	N02AE01		NA	52.5	Transtec 52,5 ug/h, transdermal	1000	NA		NA
Z002_VDK	Z002	Intervention	Intervention-stop	NA	NA	T2 (with Intervention.)	T2	B01AC06		NA	100	Aspirin Cardio 100, tablets	1000	NA		NA
Z002_VDK	Z002	Intervention	Intervention-stop	NA	NA	T2 (with Intervention.)	T2	A12AX		NA	1	Kalcipos-D3 500/800, tablets	1000	NA		NA
Z002_VDK	Z002	Intervention	Intervention-stop	NA	NA	T2 (with Intervention.)	T2	C09AA03		NA	5	Lisinopril Actavis 5 mg, tablets	1000	NA		NA
Z002_VDK	Z002	Intervention	Intervention-stop	NA	NA	T2 (with Intervention.)	T2	N02BB02		NA	500	Novalgin, tablets retarded	2000	NA		NA
Z002_VDK	Z002	Intervention	Intervention-stop	NA	NA	T2 (with Intervention.)	T2	C03CA04		NA	20	Torasemid Sandoz eco 20 mg, tablets	1.5/0/0/0	NA		NA
Z002_VDK	Z002	Intervention	Intervention-stop	NA	NA	T2 (with Intervention.)	T2	N02AE01		NA	52.5	Transtec 52,5 ug/h, transdermal	1000	NA		NA
Z002_VDK	Z002	Intervention	Intervention-stop	NA	NA	T2 (with Intervention.)	T2	N06AX21		NA	60	Cymbalta 60 mg, capsule	1000	NA		NA
Z002_VDK	Z002	Intervention	Intervention-stop	NA	NA	T2 (with Intervention.)	T2	M05BA08		NA	3	Ibandronat Actavis i.v. Osteo 3mg/3ml, injectable solution	1000	NA		NA
Z002_VYF	Z002	Intervention	Intervention-no-stop	Intervention-no-dosechange	Intervention-no-newdrug	T01 (with Intervention.)	T01	C08CA05	A: no change	0	30	Adalat CR 30 mg, tablets retarded	10	4	no changes required	1
Z002_VYF	Z002	Intervention	Intervention-no-stop	Intervention-no-dosechange	Intervention-no-newdrug	T01 (with Intervention.)	T01	B01AC06	A: no change	0	100	Aspirin Cardio 100, tablets	1000	4	no changes required	1
Z002_VYF	Z002	Intervention	Intervention-no-stop	Intervention-no-dosechange	Intervention-no-newdrug	T01 (with Intervention.)	T01	C07AB07	A: no change	0	5	Bilol 5 mg, tablets	0.5/0/0.5/0	4	no changes required	1
Z002_VYF	Z002	Intervention	Intervention-no-stop	Intervention-no-dosechange	Intervention-newdrug	T01 (with Intervention.)	T01	C09BA03	C: new drug	2	1	Co-Lisinopril Spirig HC 20/12.5 mg, tablets	1000	0	no indication	1
Z002_VYF	Z002	Intervention	Intervention-no-stop	Intervention-no-dosechange	Intervention-no-newdrug	T01 (with Intervention.)	T01	A12AX	A: no change	0	1	Kalcipos-D3 500/800, tablets	1000	4	no changes required	1
Z002_VYF	Z002	Intervention	Intervention-no-stop	Intervention-no-dosechange	Intervention-no-newdrug	T01 (with Intervention.)	T01	N06AX03	A: no change	0	30	Mianserin-Mepha 30 mg tablets, tablets	1	4	no changes required	1
Z002_VYF	Z002	Intervention	Intervention-no-stop	Intervention-no-dosechange	Intervention-no-newdrug	T01 (with Intervention.)	T01	A02BC02	A: no change	0	20	Pantoprazol Actavis Medis 20 mg, tablets	1000	4	no changes required	1
Z002_VYF	Z002	Intervention	Intervention-no-stop	Intervention-no-dosechange	Intervention-no-newdrug	T01 (with Intervention.)	T01	C10AA01	A: no change	0	40	Simvastatin Actavis 40 mg, tablets	10	4	no changes required	1
Z002_VYF	Z002	Intervention	Intervention-no-stop	Intervention-no-dosechange	Intervention-no-newdrug	T01 (with Intervention.)	T01	R03AK07	A: no change	0	1	Symbicort 200/6, ready for inhalation	1010	4	no changes required	1
Z002_VYF	Z002	Intervention	Intervention-no-stop	NA	NA	T1 (with Intervention.)	T1	C08CA05		NA	30	Adalat CR 30 mg, tablets retarded	10	NA		NA
Z002_VYF	Z002	Intervention	Intervention-no-stop	NA	NA	T1 (with Intervention.)	T1	B01AC06		NA	100	Aspirin Cardio 100, tablets	1000	NA		NA
Z002_VYF	Z002	Intervention	Intervention-no-stop	NA	NA	T1 (with Intervention.)	T1	C07AB07		NA	5	Bilol 5 mg, tablets	0.5/0/0.5/0	NA		NA
Z002_VYF	Z002	Intervention	Intervention-no-stop	NA	NA	T1 (with Intervention.)	T1	A12AX		NA	1	Kalcipos-D3 500/800, tablets	1000	NA		NA
Z002_VYF	Z002	Intervention	Intervention-no-stop	NA	NA	T1 (with Intervention.)	T1	C09AA03		NA	20	Lisinopril Actavis 20 mg, tablets	1000	NA		NA
Z002_VYF	Z002	Intervention	Intervention-no-stop	NA	NA	T1 (with Intervention.)	T1	N06AX03		NA	30	Mianserin-Mepha 30 mg tablets, tablets	1	NA		NA
Z002_VYF	Z002	Intervention	Intervention-no-stop	NA	NA	T1 (with Intervention.)	T1	A02BC02		NA	20	Pantoprazol Actavis Medis 20 mg, tablets	1000	NA		NA
Z002_VYF	Z002	Intervention	Intervention-no-stop	NA	NA	T1 (with Intervention.)	T1	C10AA01		NA	40	Simvastatin Actavis 40 mg, tablets	10	NA		NA
Z002_VYF	Z002	Intervention	Intervention-no-stop	NA	NA	T1 (with Intervention.)	T1	R03AK07		NA	1	Symbicort 200/6, ready for inhalation	1010	NA		NA
Z002_VYF	Z002	Intervention	Intervention-no-stop	NA	NA	T2 (with Intervention.)	T2	C08CA05		NA	30	Adalat CR 30 mg, tablets retarded	1	NA		NA
Z002_VYF	Z002	Intervention	Intervention-no-stop	NA	NA	T2 (with Intervention.)	T2	B01AC06		NA	100	Aspirin Cardio 100, tablets	1000	NA		NA
Z002_VYF	Z002	Intervention	Intervention-no-stop	NA	NA	T2 (with Intervention.)	T2	C07AB07		NA	5	Bilol 5 mg, tablets	0.5/0/0.5/0	NA		NA
Z002_VYF	Z002	Intervention	Intervention-no-stop	NA	NA	T2 (with Intervention.)	T2	A12AX		NA	1	Kalcipos-D3 500/800, tablets	1000	NA		NA
Z002_VYF	Z002	Intervention	Intervention-no-stop	NA	NA	T2 (with Intervention.)	T2	C09AA03		NA	20	Lisinopril Actavis 20 mg, tablets	1000	NA		NA
Z002_VYF	Z002	Intervention	Intervention-no-stop	NA	NA	T2 (with Intervention.)	T2	N06AX03		NA	30	Mianserin-Mepha 30 mg tablets, tablets	1	NA		NA
Z002_VYF	Z002	Intervention	Intervention-no-stop	NA	NA	T2 (with Intervention.)	T2	A02BC02		NA	20	Pantoprazol Actavis Medis 20 mg, tablets	1000	NA		NA
Z002_VYF	Z002	Intervention	Intervention-no-stop	NA	NA	T2 (with Intervention.)	T2	C10AA01		NA	40	Simvastatin Actavis 40 mg, tablets	10	NA		NA
Z002_VYF	Z002	Intervention	Intervention-no-stop	NA	NA	T2 (with Intervention.)	T2	R03AK07		NA	1	Symbicort 200/6, ready for inhalation	1010	NA		NA
Z002_VYF	Z002	Intervention	Intervention-no-stop	NA	NA	T2 (with Intervention.)	T2	C03CA04		NA	5	Torem 5, tablets	1000	NA		NA
Z002_Z4Q	Z002	Intervention	Intervention-no-stop	Intervention-no-dosechange	Intervention-no-newdrug	T01 (with Intervention.)	T01	C07AB07	A: no change	0	10	Bilol 10 mg, tablets	1000	4	no changes required	1
Z002_Z4Q	Z002	Intervention	Intervention-no-stop	Intervention-no-dosechange	Intervention-no-newdrug	T01 (with Intervention.)	T01	C01AA05	A: no change	0	0.1	Digoxin-Sandoz 0,125 mg, tablets	1000	4	no changes required	1
Z002_Z4Q	Z002	Intervention	Intervention-no-stop	Intervention-no-dosechange	Intervention-no-newdrug	T01 (with Intervention.)	T01	C09AA03	A: no change	0	20	Lisinopril Actavis 20 mg, tablets	1000	4	no changes required	1
Z002_Z4Q	Z002	Intervention	Intervention-no-stop	Intervention-no-dosechange	Intervention-no-newdrug	T01 (with Intervention.)	T01	B01AA04	A: no change	0	1	Marcoumar, tablets	1000	4	no changes required	1
Z002_Z4Q	Z002	Intervention	Intervention-no-stop	Intervention-no-dosechange	Intervention-no-newdrug	T01 (with Intervention.)	T01	C03CA04	A: no change	0	10	Torasemid Actavis 10, tablets	0.5/0/0/0	4	no changes required	1
Z002_Z4Q	Z002	Intervention	Intervention-no-stop	Intervention-no-dosechange	Intervention-no-newdrug	T01 (with Intervention.)	T01	C03DA01	A: no change	0	50	Xenalon 50 mg, tablets	0.5/0/0/0	4	no changes required	1
Z002_Z4Q	Z002	Intervention	Intervention-no-stop	NA	NA	T1 (with Intervention.)	T1	C07AB07		NA	10	Bilol 10 mg, tablets	1000	NA		NA
Z002_Z4Q	Z002	Intervention	Intervention-no-stop	NA	NA	T1 (with Intervention.)	T1	C01AA05		NA	1	Digoxin-Sandoz 0,125 mg, tablets	1000	NA		NA
Z002_Z4Q	Z002	Intervention	Intervention-no-stop	NA	NA	T1 (with Intervention.)	T1	C09AA03		NA	20	Lisinopril Actavis 20 mg, tablets	1000	NA		NA
Z002_Z4Q	Z002	Intervention	Intervention-no-stop	NA	NA	T1 (with Intervention.)	T1	B01AA04		NA	1	Marcoumar, tablets	1000	NA		NA
Z002_Z4Q	Z002	Intervention	Intervention-no-stop	NA	NA	T1 (with Intervention.)	T1	C03CA04		NA	10	Torasemid Actavis 10, tablets	1000	NA		NA
Z002_Z4Q	Z002	Intervention	Intervention-no-stop	NA	NA	T2 (with Intervention.)	T2	C07AB07		NA	10	Bilol 10 mg, tablets	1000	NA		NA
Z002_Z4Q	Z002	Intervention	Intervention-no-stop	NA	NA	T2 (with Intervention.)	T2	C01AA05		NA	1	Digoxin-Sandoz 0,125 mg, tablets	1000	NA		NA
Z002_Z4Q	Z002	Intervention	Intervention-no-stop	NA	NA	T2 (with Intervention.)	T2	C09AA03		NA	20	Lisinopril Actavis 20 mg, tablets	1000	NA		NA
Z002_Z4Q	Z002	Intervention	Intervention-no-stop	NA	NA	T2 (with Intervention.)	T2	B01AA04		NA	1	Marcoumar, tablets	1000	NA		NA
Z002_Z4Q	Z002	Intervention	Intervention-no-stop	NA	NA	T2 (with Intervention.)	T2	C03CA04		NA	10	Torasemid Actavis 10, tablets	1000	NA		NA
Z002_Z4Q	Z002	Intervention	Intervention-no-stop	NA	NA	T2 (with Intervention.)	T2	A11CC05		NA	2	Vitamin D3 Streuli, drinkable solution	1000	NA		NA
Z003_KHP	Z003	Intervention	Intervention-stop	Intervention-no-dosechange	Intervention-no-newdrug	T01 (with Intervention.)	T01	B01AC06	A: no change	0	100	Aspirin Cardio 100, tablets	1000	4	no changes required	1
Z003_KHP	Z003	Intervention	Intervention-stop	Intervention-no-dosechange	Intervention-no-newdrug	T01 (with Intervention.)	T01	C10AA07	D: Stopp	3	10	Crestor 10 mg, tablets	10	0	no indication	1
Z003_KHP	Z003	Intervention	Intervention-stop	Intervention-no-dosechange	Intervention-newdrug	T01 (with Intervention.)	T01	C09DA01	C: new drug	2	1	Co-Losartan Sandoz 50/12.5mg, tablets	1000	1	side effects	1
Z003_KHP	Z003	Intervention	Intervention-stop	Intervention-no-dosechange	Intervention-no-newdrug	T01 (with Intervention.)	T01	A12CC04	A: no change	0	300	Magnesium-Diasporal 300 pro, granulate	1	4	no changes required	1
Z003_KHP	Z003	Intervention	Intervention-stop	Intervention-no-dosechange	Intervention-no-newdrug	T01 (with Intervention.)	T01	N04BC09	A: no change	0	4	Neupro 4 mg/24h, transdermal	1000	4	no changes required	1
Z003_KHP	Z003	Intervention	Intervention-stop	Intervention-no-dosechange	Intervention-no-newdrug	T01 (with Intervention.)	T01	C05CA	D: Stopp	3	240	Venostasin, capsule	1010	0	no indication	1
Z003_KHP	Z003	Intervention	Intervention-stop	Intervention-no-dosechange	Intervention-no-newdrug	T01 (with Intervention.)	T01	A11CC05	A: no change	0	8	Vi-De 3, drops	1000	4	no changes required	1
Z003_KHP	Z003	Intervention	Intervention-stop	Intervention-dosechange	Intervention-no-newdrug	T01 (with Intervention.)	T01	N02BE01	B: new dose	1	1000	Dafalgan 1 g, tablets	1110	2	inadequate dosing	1
Z003_KHP	Z003	Intervention	Intervention-stop	Intervention-no-dosechange	Intervention-no-newdrug	T01 (with Intervention.)	T01	N02AA55	A: no change	0	1	Targin, tablets retard 5/2.5 mg	1010	4	no changes required	1
Z003_KHP	Z003	Intervention	Intervention-stop	NA	NA	T1 (with Intervention.)	T1	B01AC06		NA	100	Aspirin Cardio 100, tablets	1000	NA		NA
Z003_KHP	Z003	Intervention	Intervention-stop	NA	NA	T1 (with Intervention.)	T1	C09CA01		NA	50	Cosaar 50, tablets	1000	NA		NA
Z003_KHP	Z003	Intervention	Intervention-stop	NA	NA	T1 (with Intervention.)	T1	N04BC09		NA	4	Neupro 4 mg/24h, transdermal	1000	NA		NA
Z003_KHP	Z003	Intervention	Intervention-stop	NA	NA	T1 (with Intervention.)	T1	A11CC05		NA	8	Vi-De 3, drops	1000	NA		NA
Z003_KHP	Z003	Intervention	Intervention-stop	NA	NA	T2 (with Intervention.)	T2	B01AC06		NA	100	Aspirin Cardio 100, tablets	1000	NA		NA
Z003_KHP	Z003	Intervention	Intervention-stop	NA	NA	T2 (with Intervention.)	T2	C09CA01		NA	50	Cosaar 50, tablets	1000	NA		NA
Z003_KHP	Z003	Intervention	Intervention-stop	NA	NA	T2 (with Intervention.)	T2	A11CC05		NA	8	Vi-De 3, drops	1000	NA		NA
Z003_KHP	Z003	Intervention	Intervention-stop	NA	NA	T2 (with Intervention.)	T2	N04BC05		NA	750	Sifrol ER 0,75 mg, tablets retarded	1	NA		NA
Z003_LHP	Z003	Intervention	Intervention-stop	Intervention-no-dosechange	Intervention-no-newdrug	T01 (with Intervention.)	T01	C08CA01	A: no change	0	5	Amlodipin Actavis 5, tablets	1000	4	no changes required	1
Z003_LHP	Z003	Intervention	Intervention-stop	Intervention-no-dosechange	Intervention-no-newdrug	T01 (with Intervention.)	T01	B01AC06	A: no change	0	100	Aspirin Cardio 100, tablets	1000	4	no changes required	1
Z003_LHP	Z003	Intervention	Intervention-stop	Intervention-no-dosechange	Intervention-no-newdrug	T01 (with Intervention.)	T01	A12AX	A: no change	0	1	Calcimagona-D3, tablets	10	4	no changes required	1
Z003_LHP	Z003	Intervention	Intervention-stop	Intervention-no-dosechange	Intervention-no-newdrug	T01 (with Intervention.)	T01	M01AX25	A: no change	0	800	Condrosulf 800mg	1000	4	no changes required	1
Z003_LHP	Z003	Intervention	Intervention-stop	Intervention-no-dosechange	Intervention-no-newdrug	T01 (with Intervention.)	T01	C07AB12	D: Stopp	3	5	Nebivolol Actavis 5 mg, tablets	0.25/0/0/0	0	no indication	1
Z003_LHP	Z003	Intervention	Intervention-stop	Intervention-dosechange	Intervention-no-newdrug	T01 (with Intervention.)	T01	A02BC02	B: new dose	1	40	Pantoprazol Actavis Medis 40 mg, tablets	1000	2	inadequate dosing	1
Z003_LHP	Z003	Intervention	Intervention-stop	Intervention-dosechange	Intervention-no-newdrug	T01 (with Intervention.)	T01	C10AA01	B: new dose	1	40	Simvastatin Actavis 40 mg, tablets	10	2	inadequate dosing	1
Z003_LHP	Z003	Intervention	Intervention-stop	Intervention-no-dosechange	Intervention-no-newdrug	T01 (with Intervention.)	T01	M01AB11	A: no change	0	90	Tilur retard, capsule	10	4	no changes required	1
Z003_LHP	Z003	Intervention	Intervention-stop	Intervention-no-dosechange	Intervention-no-newdrug	T01 (with Intervention.)	T01	A11CC05	A: no change	0	0.2	Vi-De 3, drops	1000	4	no changes required	1
Z003_LHP	Z003	Intervention	Intervention-stop	Intervention-no-dosechange	Intervention-no-newdrug	T01 (with Intervention.)	T01	N05CF02	A: no change	0	10	Zolpidem Axapharm 10 mg, tablets	0/0/0/0.25	4	no changes required	1
Z003_LHP	Z003	Intervention	Intervention-stop	NA	NA	T1 (with Intervention.)	T1	C08CA01		NA	5	Amlo Actavis 5 mg, tablets	1000	NA		NA
Z003_LHP	Z003	Intervention	Intervention-stop	NA	NA	T1 (with Intervention.)	T1	B01AC06		NA	100	Aspirin Cardio 100, tablets	1000	NA		NA
Z003_LHP	Z003	Intervention	Intervention-stop	NA	NA	T1 (with Intervention.)	T1	A12AX		NA	1	Calcimagona-D3, tablets	10	NA		NA
Z003_LHP	Z003	Intervention	Intervention-stop	NA	NA	T1 (with Intervention.)	T1	A02BC02		NA	20	Panprax 20 mg, tablets	1000	NA		NA
Z003_LHP	Z003	Intervention	Intervention-stop	NA	NA	T1 (with Intervention.)	T1	C10AA01		NA	20	Simcora 20, tablets	1000	NA		NA
Z003_LHP	Z003	Intervention	Intervention-stop	NA	NA	T1 (with Intervention.)	T1	A11CC05		NA	8	Vi-De 3, drops	1000	NA		NA
Z003_LHP	Z003	Intervention	Intervention-stop	NA	NA	T1 (with Intervention.)	T1	M01AX25		NA	800	Condrosulf 800, tablets	1000	NA		NA
Z003_LHP	Z003	Intervention	Intervention-stop	NA	NA	T2 (with Intervention.)	T2	C08CA01		NA	5	Amlo Actavis 5 mg, tablets	1000	NA		NA
Z003_LHP	Z003	Intervention	Intervention-stop	NA	NA	T2 (with Intervention.)	T2	B01AC06		NA	100	Aspirin Cardio 100, tablets	1000	NA		NA
Z003_LHP	Z003	Intervention	Intervention-stop	NA	NA	T2 (with Intervention.)	T2	A12AX		NA	1	Calcimagona-D3, tablets	10	NA		NA
Z003_LHP	Z003	Intervention	Intervention-stop	NA	NA	T2 (with Intervention.)	T2	A02BC02		NA	20	Panprax 20 mg, tablets	1000	NA		NA
Z003_LHP	Z003	Intervention	Intervention-stop	NA	NA	T2 (with Intervention.)	T2	C10AA01		NA	20	Simcora 20, tablets	1000	NA		NA
Z003_LHP	Z003	Intervention	Intervention-stop	NA	NA	T2 (with Intervention.)	T2	A11CC05		NA	8	Vi-De 3, drops	1000	NA		NA
Z003_LHP	Z003	Intervention	Intervention-stop	NA	NA	T2 (with Intervention.)	T2	M01AX25		NA	800	Condrosulf 800, tablets	1000	NA		NA
Z003_LHP	Z003	Intervention	Intervention-stop	NA	NA	T2 (with Intervention.)	T2	N02BE01		NA	500	Dafalgan, effervesent tablets 500 mg	10	NA		NA
Z003_LHP	Z003	Intervention	Intervention-stop	NA	NA	T2 (with Intervention.)	T2	N02AX52		NA	1	Zaldiar, tablets	1000	NA		NA
Z003_LHP	Z003	Intervention	Intervention-stop	NA	NA	T2 (with Intervention.)	T2	M05BA06		NA	3	Bonviva i.v., injectable solution	1000	NA		NA
Z003_LHP	Z003	Intervention	Intervention-stop	NA	NA	T2 (with Intervention.)	T2	N05CF02		NA	10	Zolpidem Axapharm 10 mg, tablets	0/0/0/0.25	NA		NA
Z003_LY9	Z003	Intervention	Intervention-stop	Intervention-no-dosechange	Intervention-no-newdrug	T01 (with Intervention.)	T01	B01AC06	A: no change	0	100	Aspirin Cardio 100, tablets	1000	4	no changes required	1
Z003_LY9	Z003	Intervention	Intervention-stop	Intervention-no-dosechange	Intervention-no-newdrug	T01 (with Intervention.)	T01	C10AA05	A: no change	0	40	Atorvac Actavis 40 mg, tablets	1000	4	no changes required	1
Z003_LY9	Z003	Intervention	Intervention-stop	Intervention-no-dosechange	Intervention-no-newdrug	T01 (with Intervention.)	T01	C01EX	D: Stopp	3	1	Padma 28, capsule	1010	0	no indication	1
Z003_LY9	Z003	Intervention	Intervention-stop	Intervention-no-dosechange	Intervention-no-newdrug	T01 (with Intervention.)	T01	H03AA01	A: no change	0	50	Eltroxin-LF, 0.05 mg, tablets	1000	4	no changes required	1
Z003_LY9	Z003	Intervention	Intervention-stop	Intervention-no-dosechange	Intervention-no-newdrug	T01 (with Intervention.)	T01	H03AA01	A: no change	0	100	Eltroxin-LF, 0.1 mg, tablets	1000	4	no changes required	1
Z003_LY9	Z003	Intervention	Intervention-stop	NA	NA	T1 (with Intervention.)	T1	B01AC06		NA	100	Aspirin Cardio 100, tablets	1000	NA		NA
Z003_LY9	Z003	Intervention	Intervention-stop	NA	NA	T1 (with Intervention.)	T1	C10AA05		NA	40	Atorsan 40 mg, tablets	1000	NA		NA
Z003_LY9	Z003	Intervention	Intervention-stop	NA	NA	T1 (with Intervention.)	T1	C10AX06		NA	1	Biorganic Omega-3 Gisand, capsule	1000	NA		NA
Z003_LY9	Z003	Intervention	Intervention-stop	NA	NA	T1 (with Intervention.)	T1	H03AA01		NA	50	Eltroxin-LF, 0.05 mg, tablets	1000	NA		NA
Z003_LY9	Z003	Intervention	Intervention-stop	NA	NA	T1 (with Intervention.)	T1	H03AA01		NA	100	Eltroxin-LF, 0.1 mg, tablets	1000	NA		NA
Z003_LY9	Z003	Intervention	Intervention-stop	NA	NA	T2 (with Intervention.)	T2	B01AC06		NA	100	Aspirin Cardio 100, tablets	1000	NA		NA
Z003_LY9	Z003	Intervention	Intervention-stop	NA	NA	T2 (with Intervention.)	T2	C10AA05		NA	40	Atorsan 40 mg, tablets	0.5/0/0/0	NA		NA
Z003_LY9	Z003	Intervention	Intervention-stop	NA	NA	T2 (with Intervention.)	T2	H03AA01		NA	50	Eltroxin-LF, 0.05 mg, tablets	1000	NA		NA
Z003_LY9	Z003	Intervention	Intervention-stop	NA	NA	T2 (with Intervention.)	T2	H03AA01		NA	100	Eltroxin-LF, 0.1 mg, tablets	1000	NA		NA
Z003_LY9	Z003	Intervention	Intervention-stop	NA	NA	T2 (with Intervention.)	T2	A16AX		NA	20	Iberogast, tincture	1100	NA		NA
Z003_LY9	Z003	Intervention	Intervention-stop	NA	NA	T2 (with Intervention.)	T2	A11CC05		NA	10	Vi-De 3, drops	1000	NA		NA
Z003_LY9	Z003	Intervention	Intervention-stop	NA	NA	T2 (with Intervention.)	T2	N06DX02		NA	120	Tebokan 120, tablets	1000	NA		NA
Z003_O27	Z003	Intervention	Intervention-stop	Intervention-no-dosechange	Intervention-no-newdrug	T01 (with Intervention.)	T01	M05BA04	A: no change	0	70	Alendronat Sandoz 70, weekly tablets	1000	4	no changes required	1
Z003_O27	Z003	Intervention	Intervention-stop	Intervention-dosechange	Intervention-no-newdrug	T01 (with Intervention.)	T01	C08CA01	B: new dose	1	10	Amlo Actavis 10 mg, tablets	1000	2	inadequate dosing	1
Z003_O27	Z003	Intervention	Intervention-stop	Intervention-no-dosechange	Intervention-no-newdrug	T01 (with Intervention.)	T01	A12AX	A: no change	0	1	Calcimagona-D3 Forte, tablets	1000	4	no changes required	1
Z003_O27	Z003	Intervention	Intervention-stop	Intervention-no-dosechange	Intervention-newdrug	T01 (with Intervention.)	T01	N06AB03	C: new drug	2	20	Fluoxetin Actavis 20 mg, capsule	1000	3	Alternativ	1
Z003_O27	Z003	Intervention	Intervention-stop	Intervention-no-dosechange	Intervention-no-newdrug	T01 (with Intervention.)	T01	C10AA01	D: Stopp	3	40	Simvastatin Actavis 40 mg, tablets	10	0	no indication	1
Z003_O27	Z003	Intervention	Intervention-stop	Intervention-no-dosechange	Intervention-no-newdrug	T01 (with Intervention.)	T01	N05BA06	A: no change	0	1	Temesta 1mg, tablets	1	4	no changes required	1
Z003_O27	Z003	Intervention	Intervention-stop	Intervention-no-dosechange	Intervention-no-newdrug	T01 (with Intervention.)	T01	A11CC05	A: no change	0	1.5	Vi-De 3, drops	1000	4	no changes required	1
Z003_O27	Z003	Intervention	Intervention-stop	Intervention-no-dosechange	Intervention-newdrug	T01 (with Intervention.)	T01	N05CD02	C: new drug	2	5	Mogadon, tablets	10	3	Alternativ	1
Z003_O27	Z003	Intervention	Intervention-stop	NA	NA	T1 (with Intervention.)	T1	M05BA04		NA	70	Alendronat Sandoz 70, weekly tablets	1000	NA		NA
Z003_O27	Z003	Intervention	Intervention-stop	NA	NA	T1 (with Intervention.)	T1	C08CA01		NA	10	Amlo Actavis 10 mg, tablets	0.5/0/0/0	NA		NA
Z003_O27	Z003	Intervention	Intervention-stop	NA	NA	T1 (with Intervention.)	T1	A12AX		NA	1	Calcimagona-D3 Forte, tablets	1000	NA		NA
Z003_O27	Z003	Intervention	Intervention-stop	NA	NA	T1 (with Intervention.)	T1	N06AX05		NA	150	Trittico retard, tablets	0/0/0/0.6	NA		NA
Z003_O27	Z003	Intervention	Intervention-stop	NA	NA	T1 (with Intervention.)	T1	C10AA01		NA	40	Simvastatin Actavis 40 mg, tablets	10	NA		NA
Z003_O27	Z003	Intervention	Intervention-stop	NA	NA	T1 (with Intervention.)	T1	N05BA06		NA	1	Temesta 1mg, tablets	1	NA		NA
Z003_O27	Z003	Intervention	Intervention-stop	NA	NA	T1 (with Intervention.)	T1	A11CC05		NA	1.5	Vi-De 3, drops	1000	NA		NA
Z003_O27	Z003	Intervention	Intervention-stop	NA	NA	T2 (with Intervention.)	T2	M05BA04		NA	70	Alendronat Sandoz 70, weekly tablets	1000	NA		NA
Z003_O27	Z003	Intervention	Intervention-stop	NA	NA	T2 (with Intervention.)	T2	C08CA01		NA	10	Amlo Actavis 10 mg, tablets	1000	NA		NA
Z003_O27	Z003	Intervention	Intervention-stop	NA	NA	T2 (with Intervention.)	T2	A12AX		NA	1	Calcimagona-D3 Forte, tablets	1000	NA		NA
Z003_O27	Z003	Intervention	Intervention-stop	NA	NA	T2 (with Intervention.)	T2	N06AX05		NA	150	Trittico retard, tablets	0/0/0/0.6	NA		NA
Z003_O27	Z003	Intervention	Intervention-stop	NA	NA	T2 (with Intervention.)	T2	C10AA01		NA	40	Simvastatin Actavis 40 mg, tablets	10	NA		NA
Z003_O27	Z003	Intervention	Intervention-stop	NA	NA	T2 (with Intervention.)	T2	N05BA06		NA	1	Temesta 1mg, tablets	1	NA		NA
Z003_O27	Z003	Intervention	Intervention-stop	NA	NA	T2 (with Intervention.)	T2	A11CC05		NA	70	Vi-De 3, drops	1000	NA		NA
Z003_O27	Z003	Intervention	Intervention-stop	NA	NA	T2 (with Intervention.)	T2	A02BC02		NA	40	Panprax 40 mg, tablets	1000	NA		NA
Z003_REY	Z003	Intervention	Intervention-stop	Intervention-no-dosechange	Intervention-no-newdrug	T01 (with Intervention.)	T01	B01AC06	A: no change	0	100	Aspirin Cardio 100, tablets	1000	4	no changes required	1
Z003_REY	Z003	Intervention	Intervention-stop	Intervention-no-dosechange	Intervention-no-newdrug	T01 (with Intervention.)	T01	C07AB07	A: no change	0	5	Bilol 5 mg, tablets	0.5/0/0/0	4	no changes required	1
Z003_REY	Z003	Intervention	Intervention-stop	Intervention-no-dosechange	Intervention-no-newdrug	T01 (with Intervention.)	T01	A12AX	A: no change	0	1	Calcimagona-D3, tablets	1000	4	no changes required	1
Z003_REY	Z003	Intervention	Intervention-stop	Intervention-no-dosechange	Intervention-newdrug	T01 (with Intervention.)	T01	C09DA04	C: new drug	2	1	CoAprovel 300/12.5, tablets	0.5/0/0/0	1	side effects	1
Z003_REY	Z003	Intervention	Intervention-stop	Intervention-no-dosechange	Intervention-no-newdrug	T01 (with Intervention.)	T01	N02AA55	A: no change	0	1	Targin, tablets retard 10/5 mg	1010	4	no changes required	1
Z003_REY	Z003	Intervention	Intervention-stop	Intervention-no-dosechange	Intervention-no-newdrug	T01 (with Intervention.)	T01	A11CC05	A: no change	0	10	Vi-De 3, drops	1000	4	no changes required	1
Z003_REY	Z003	Intervention	Intervention-stop	Intervention-no-dosechange	Intervention-no-newdrug	T01 (with Intervention.)	T01	B03BA03	A: no change	0	1000	Vitarubin Depot 1000, injectable solution	1000	4	no changes required	1
Z003_REY	Z003	Intervention	Intervention-stop	Intervention-no-dosechange	Intervention-no-newdrug	T01 (with Intervention.)	T01	N05BA06	D: Stopp	3	1	Temesta 1mg, tablets	0/0/0/0.5	1	side effects	1
Z003_REY	Z003	Intervention	Intervention-stop	Intervention-no-dosechange	Intervention-no-newdrug	T01 (with Intervention.)	T01	N06AA06	A: no change	0	15	Surmontil, drops	10	4	no changes required	1
Z003_REY	Z003	Intervention	Intervention-stop	NA	NA	T1 (with Intervention.)	T1	B01AC06		NA	100	Aspirin Cardio 100, tablets	1000	NA		NA
Z003_REY	Z003	Intervention	Intervention-stop	NA	NA	T1 (with Intervention.)	T1	C07AB07		NA	5	Bisoprolol Actavis 5 mg, tablets	0.5/0/0/0	NA		NA
Z003_REY	Z003	Intervention	Intervention-stop	NA	NA	T1 (with Intervention.)	T1	A12AX		NA	1	Calcimagona-D3, tablets	1000	NA		NA
Z003_REY	Z003	Intervention	Intervention-stop	NA	NA	T1 (with Intervention.)	T1	C09CA04		NA	150	Aprovel 150, tablets	0.5/0/0/0	NA		NA
Z003_REY	Z003	Intervention	Intervention-stop	NA	NA	T1 (with Intervention.)	T1	N02AA55		NA	1	Targin, tablets retard 10/5 mg	1010	NA		NA
Z003_REY	Z003	Intervention	Intervention-stop	NA	NA	T1 (with Intervention.)	T1	A11CC05		NA	10	Vi-De 3, drops	1000	NA		NA
Z003_REY	Z003	Intervention	Intervention-stop	NA	NA	T2 (with Intervention.)	T2	B01AC06		NA	100	Aspirin Cardio 100, tablets	1000	NA		NA
Z003_REY	Z003	Intervention	Intervention-stop	NA	NA	T2 (with Intervention.)	T2	C07AB07		NA	5	Bisoprolol Actavis 5 mg, tablets	1000	NA		NA
Z003_REY	Z003	Intervention	Intervention-stop	NA	NA	T2 (with Intervention.)	T2	A12AX		NA	1	Calcimagona-D3, tablets	1000	NA		NA
Z003_REY	Z003	Intervention	Intervention-stop	NA	NA	T2 (with Intervention.)	T2	C09DA04		NA	1	CoAprovel 300/12.5, tablets	1000	NA		NA
Z003_REY	Z003	Intervention	Intervention-stop	NA	NA	T2 (with Intervention.)	T2	N02AA55		NA	1	Targin, tablets retard 10/5 mg	1010	NA		NA
Z003_REY	Z003	Intervention	Intervention-stop	NA	NA	T2 (with Intervention.)	T2	A11CC05		NA	10	Vi-De 3, drops	1000	NA		NA
Z003_REY	Z003	Intervention	Intervention-stop	NA	NA	T2 (with Intervention.)	T2	N06AX05		NA	50	Trittico 50 mg, tablets	10	NA		NA
Z003_REY	Z003	Intervention	Intervention-stop	NA	NA	T2 (with Intervention.)	T2	A16AX		NA	20	Iberogast, tincture	1110	NA		NA
Z003_WLS	Z003	Intervention	Intervention-stop	Intervention-no-dosechange	Intervention-no-newdrug	T01 (with Intervention.)	T01	A12AX	A: no change	0	1	Calcimagona-D3, tablets	1100	4	no changes required	1
Z003_WLS	Z003	Intervention	Intervention-stop	Intervention-no-dosechange	Intervention-no-newdrug	T01 (with Intervention.)	T01	C07AB02	A: no change	0	25	Meto Zerok 25, tablets retarded	1000	4	no changes required	1
Z003_WLS	Z003	Intervention	Intervention-stop	Intervention-no-dosechange	Intervention-no-newdrug	T01 (with Intervention.)	T01	N02BB02	D: Stopp	3	500	Novalgin, tablets retarded	2000	0	no indication	1
Z003_WLS	Z003	Intervention	Intervention-stop	Intervention-dosechange	Intervention-no-newdrug	T01 (with Intervention.)	T01	H02AB06	B: new dose	1	5	Spiricort 5, tablets	0.5/0/0/0	2	inadequate dosing	1
Z003_WLS	Z003	Intervention	Intervention-stop	Intervention-no-dosechange	Intervention-no-newdrug	T01 (with Intervention.)	T01	A02BC05	D: Stopp	3	40	Esomeprazol Axapharm 40 mg, tablets	1000	0	no indication	1
Z003_WLS	Z003	Intervention	Intervention-stop	Intervention-no-dosechange	Intervention-no-newdrug	T01 (with Intervention.)	T01	B01AF01	A: no change	0	15	Xarelto 15mg, tablets	1000	4	no changes required	1
Z003_WLS	Z003	Intervention	Intervention-stop	Intervention-no-dosechange	Intervention-no-newdrug	T01 (with Intervention.)	T01	M05BX04	A: no change	0	60	Prolia, injectable solution ready pen	1000	4	no changes required	1
Z003_WLS	Z003	Intervention	Intervention-stop	NA	NA	T1 (with Intervention.)	T1	A12AX		NA	1	Calcimagona-D3, tablets	1100	NA		NA
Z003_WLS	Z003	Intervention	Intervention-stop	NA	NA	T1 (with Intervention.)	T1	C07AB02		NA	25	Meto Zerok 25, tablets retarded	1000	NA		NA
Z003_WLS	Z003	Intervention	Intervention-stop	NA	NA	T1 (with Intervention.)	T1	H02AB06		NA	5	Spiricort 5, tablets	0.5/0/0/0	NA		NA
Z003_WLS	Z003	Intervention	Intervention-stop	NA	NA	T1 (with Intervention.)	T1	B01AF01		NA	15	Xarelto 15mg, tablets	1000	NA		NA
Z003_WLS	Z003	Intervention	Intervention-stop	NA	NA	T1 (with Intervention.)	T1	M05BX04		NA	60	Prolia, injectable solution ready pen	1000	NA		NA
Z003_WLS	Z003	Intervention	Intervention-stop	NA	NA	T2 (with Intervention.)	T2	A12AX		NA	1	Calcimagona-D3, tablets	1000	NA		NA
Z003_WLS	Z003	Intervention	Intervention-stop	NA	NA	T2 (with Intervention.)	T2	C07AB02		NA	25	Meto Zerok 25, tablets retarded	1000	NA		NA
Z003_WLS	Z003	Intervention	Intervention-stop	NA	NA	T2 (with Intervention.)	T2	H02AB06		NA	5	Spiricort 5, tablets	0.5/0/0/0	NA		NA
Z003_WLS	Z003	Intervention	Intervention-stop	NA	NA	T2 (with Intervention.)	T2	B01AF01		NA	15	Xarelto 15mg, tablets	1000	NA		NA
Z003_WLS	Z003	Intervention	Intervention-stop	NA	NA	T2 (with Intervention.)	T2	M05BX04		NA	60	Prolia, injectable solution ready pen	1000	NA		NA
Z004_ACD	Z004	Intervention	Intervention-stop	Intervention-no-dosechange	Intervention-no-newdrug	T01 (with Intervention.)	T01	C09AA04	D: Stopp	3	4	Coversum 4 mg, tablets	1000	1	side effects	1
Z004_ACD	Z004	Intervention	Intervention-stop	Intervention-no-dosechange	Intervention-no-newdrug	T01 (with Intervention.)	T01	A02BC02	A: no change	0	20	Panprax 20 mg, tablets	1000	4	no changes required	1
Z004_ACD	Z004	Intervention	Intervention-stop	Intervention-no-dosechange	Intervention-no-newdrug	T01 (with Intervention.)	T01	B01AC04	A: no change	0	75	Clopidogrel Sandoz 75, tablets	1000	4	no changes required	1
Z004_ACD	Z004	Intervention	Intervention-stop	Intervention-no-dosechange	Intervention-no-newdrug	T01 (with Intervention.)	T01	C10AA01	A: no change	0	20	Simcora 20, tablets	1000	3	Alternativ	0
Z004_ACD	Z004	Intervention	Intervention-stop	Intervention-no-dosechange	Intervention-no-newdrug	T01 (with Intervention.)	T01	R03BB04	A: no change	0	18	Spiriva 18 mcg, capsule for inhalation	1000	0	no indication	0
Z004_ACD	Z004	Intervention	Intervention-stop	Intervention-no-dosechange	Intervention-no-newdrug	T01 (with Intervention.)	T01	R03AC13	A: no change	0	12	Oxis 12 ready for inhalation, powderinhalator	1010	0	no indication	0
Z004_ACD	Z004	Intervention	Intervention-stop	Intervention-no-dosechange	Intervention-no-newdrug	T01 (with Intervention.)	T01	C03BA11	A: no change	0	1.5	Fludex SR, tablets retard	1000	4	no changes required	1
Z004_ACD	Z004	Intervention	Intervention-stop	Intervention-no-dosechange	Intervention-no-newdrug	T01 (with Intervention.)	T01	A13	A: no change	0	1	Gincosan, capsule	1000	2	inadequate dosing	0
Z004_ACD	Z004	Intervention	Intervention-stop	NA	NA	T1 (with Intervention.)	T1	A13		NA	1	Gincosan, capsule	1000	NA		NA
Z004_ACD	Z004	Intervention	Intervention-stop	NA	NA	T1 (with Intervention.)	T1	B01AC04		NA	75	Clopidogrel [HCl] Sandoz 75, tablets	1000	NA		NA
Z004_ACD	Z004	Intervention	Intervention-stop	NA	NA	T1 (with Intervention.)	T1	C03BA11		NA	1.5	Fludex SR, tablets retard	1000	NA		NA
Z004_ACD	Z004	Intervention	Intervention-stop	NA	NA	T1 (with Intervention.)	T1	A02BC02		NA	20	Panprax 20 mg, tablets	1000	NA		NA
Z004_ACD	Z004	Intervention	Intervention-stop	NA	NA	T2 (with Intervention.)	T2	A13		NA	1	Gincosan, capsule	1010	NA		NA
Z004_ACD	Z004	Intervention	Intervention-stop	NA	NA	T2 (with Intervention.)	T2	B01AC04		NA	75	Clopidogrel [HCl] Sandoz 75, tablets	1000	NA		NA
Z004_ACD	Z004	Intervention	Intervention-stop	NA	NA	T2 (with Intervention.)	T2	C03BA11		NA	1.5	Fludex SR, tablets retard	1000	NA		NA
Z004_ACD	Z004	Intervention	Intervention-stop	NA	NA	T2 (with Intervention.)	T2	A02BC02		NA	20	Panprax 20 mg, tablets	1000	NA		NA
Z004_AGU	Z004	Intervention	Intervention-stop	Intervention-no-dosechange	Intervention-no-newdrug	T01 (with Intervention.)	T01	B01AC06	D: Stopp	3	100	Aspirin Cardio 100, tablets	1000	4	no changes required	0
Z004_AGU	Z004	Intervention	Intervention-stop	Intervention-no-dosechange	Intervention-no-newdrug	T01 (with Intervention.)	T01	R03BB04	A: no change	0	18	Spiriva 18 mcg, capsule for inhalation	1000	4	no changes required	1
Z004_AGU	Z004	Intervention	Intervention-stop	Intervention-no-dosechange	Intervention-no-newdrug	T01 (with Intervention.)	T01	A02BC05	D: Stopp	3	40	Nexium 40, tablets	10	0	no indication	0
Z004_AGU	Z004	Intervention	Intervention-stop	Intervention-no-dosechange	Intervention-no-newdrug	T01 (with Intervention.)	T01	C07AB07	A: no change	0	2.5	Concor 2,5 mg, tablets	1000	4	no changes required	1
Z004_AGU	Z004	Intervention	Intervention-stop	Intervention-dosechange	Intervention-no-newdrug	T01 (with Intervention.)	T01	N06AX05	B: new dose	1	50	Trittico 50 mg, tablets	1000	2	inadequate dosing	1
Z004_AGU	Z004	Intervention	Intervention-stop	Intervention-dosechange	Intervention-no-newdrug	T01 (with Intervention.)	T01	N06AX05	B: new dose	1	150	Trittico retard, tablets	0/0/1.3/0	2	inadequate dosing	1
Z004_AGU	Z004	Intervention	Intervention-stop	Intervention-dosechange	Intervention-no-newdrug	T01 (with Intervention.)	T01	N05AH04	B: new dose	1	25	Seroquel 25 mg, tablets	100	2	inadequate dosing	1
Z004_AGU	Z004	Intervention	Intervention-stop	NA	NA	T1 (with Intervention.)	T1	B01AC06		NA	100	Aspirin Cardio 100, tablets	1000	NA		NA
Z004_AGU	Z004	Intervention	Intervention-stop	NA	NA	T1 (with Intervention.)	T1	C07AB07		NA	2.5	Concor 2,5 mg, tablets	1000	NA		NA
Z004_AGU	Z004	Intervention	Intervention-stop	NA	NA	T1 (with Intervention.)	T1	A02BC05		NA	40	Nexium 40, tablets	0.5/0/0/0	NA		NA
Z004_AGU	Z004	Intervention	Intervention-stop	NA	NA	T1 (with Intervention.)	T1	N05AH04		NA	25	Seroquel 25 mg, tablets	0.5/0.5/0.5/0	NA		NA
Z004_AGU	Z004	Intervention	Intervention-stop	NA	NA	T1 (with Intervention.)	T1	N06AX05		NA	150	Trittico retard, tablets	0/0/0/1.3	NA		NA
Z004_AGU	Z004	Intervention	Intervention-stop	NA	NA	T1 (with Intervention.)	T1	R03BB04		NA	18	Spiriva 18 mcg, capsule for inhalation	1000	NA		NA
Z004_AGU	Z004	Intervention	Intervention-stop	NA	NA	T2 (with Intervention.)	T2	A02BC05		NA	40	Nexium 40, tablets	0.5/0/0/0	NA		NA
Z004_AGU	Z004	Intervention	Intervention-stop	NA	NA	T2 (with Intervention.)	T2	N06AX05		NA	150	Trittico retard, tablets	10	NA		NA
Z004_AGU	Z004	Intervention	Intervention-stop	NA	NA	T2 (with Intervention.)	T2	R03BB04		NA	18	Spiriva 18 mcg, capsule for inhalation	1000	NA		NA
Z004_AGU	Z004	Intervention	Intervention-stop	NA	NA	T2 (with Intervention.)	T2	N05AH04		NA	200	Seroquel XR 200 mg, tablets retarded	0.5/0/0/0	NA		NA
Z004_AGU	Z004	Intervention	Intervention-stop	NA	NA	T2 (with Intervention.)	T2	N05AH04		NA	50	Seroquel XR 50 mg, tablets retarded	10	NA		NA
Z004_AGU	Z004	Intervention	Intervention-stop	NA	NA	T2 (with Intervention.)	T2	H02AB06		NA	20	Spiricort 20, tablets	0.5/0/0/0	NA		NA
Z004_AGU	Z004	Intervention	Intervention-stop	NA	NA	T2 (with Intervention.)	T2	N05AD01		NA	5	Haldol 2 mg/mL, drops	1110	NA		NA
Z004_B96	Z004	Intervention	Intervention-stop	Intervention-no-dosechange	Intervention-no-newdrug	T01 (with Intervention.)	T01	A02BC05	A: no change	0	20	Esomeprazol Actavis 20 mg, tablets	1000	4	no changes required	1
Z004_B96	Z004	Intervention	Intervention-stop	Intervention-no-dosechange	Intervention-no-newdrug	T01 (with Intervention.)	T01	C03DA01	D: Stopp	3	25	Aldactone 25 mg, tablets	1000	0	no indication	1
Z004_B96	Z004	Intervention	Intervention-stop	Intervention-no-dosechange	Intervention-no-newdrug	T01 (with Intervention.)	T01	C03EA01	A: no change	0	1	Moduretic, tablets	1000	4	no changes required	1
Z004_B96	Z004	Intervention	Intervention-stop	Intervention-no-dosechange	Intervention-no-newdrug	T01 (with Intervention.)	T01	A12AX	A: no change	0	1	Calcimagona-D3 Forte, tablets	1000	4	no changes required	1
Z004_B96	Z004	Intervention	Intervention-stop	Intervention-no-dosechange	Intervention-no-newdrug	T01 (with Intervention.)	T01	N02BE01	A: no change	0	1000	Dafalgan 1 g, tablets	100	9	none Daten vorhanden	0
Z004_B96	Z004	Intervention	Intervention-stop	Intervention-dosechange	Intervention-no-newdrug	T01 (with Intervention.)	T01	N05BA06	B: new dose	1	1	Temesta 1mg, tablets	0.5/0/0/1	2	inadequate dosing	1
Z004_B96	Z004	Intervention	Intervention-stop	Intervention-no-dosechange	Intervention-no-newdrug	T01 (with Intervention.)	T01	N05CF02	A: no change	0	10	Zolpidem Axapharm 10 mg, tablets	1	4	no changes required	1
Z004_B96	Z004	Intervention	Intervention-stop	Intervention-no-dosechange	Intervention-no-newdrug	T01 (with Intervention.)	T01	N06AX11	A: no change	0	30	Mirtazapin Actavis 30 mg, tablets	10	4	no changes required	1
Z004_B96	Z004	Intervention	Intervention-stop	Intervention-dosechange	Intervention-no-newdrug	T01 (with Intervention.)	T01	N02AB03	B: new dose	1	50	Fentanyl Helvepharm TTS 50, transdermal	1000	2	inadequate dosing	1
Z004_B96	Z004	Intervention	Intervention-stop	Intervention-no-dosechange	Intervention-no-newdrug	T01 (with Intervention.)	T01	N02AA01	A: no change	0	10	Morphini hydrochloridum Streuli 10 mg/ml, drops	1110	2	inadequate dosing	0
Z004_B96	Z004	Intervention	Intervention-stop	NA	NA	T1 (with Intervention.)	T1	A02BC01		NA	20	Antramups 20, tablets	1000	NA		NA
Z004_B96	Z004	Intervention	Intervention-stop	NA	NA	T1 (with Intervention.)	T1	C03EA01		NA	1	Moduretic, tablets	1000	NA		NA
Z004_B96	Z004	Intervention	Intervention-stop	NA	NA	T1 (with Intervention.)	T1	A12AX		NA	1	Calcimagona-D3, tablets	1000	NA		NA
Z004_B96	Z004	Intervention	Intervention-stop	NA	NA	T1 (with Intervention.)	T1	N02BE01		NA	1000	Dafalgan 1 g, tablets	100	NA		NA
Z004_B96	Z004	Intervention	Intervention-stop	NA	NA	T1 (with Intervention.)	T1	N06AX11		NA	30	Mirtazapin Actavis 30 mg, tablets	1	NA		NA
Z004_B96	Z004	Intervention	Intervention-stop	NA	NA	T1 (with Intervention.)	T1	R06AX29		NA	20	Bilaxten 20 mg, tablets	10	NA		NA
Z004_B96	Z004	Intervention	Intervention-stop	NA	NA	T1 (with Intervention.)	T1	N05CF02		NA	10	Zolpidem Axapharm 10 mg, tablets	1	NA		NA
Z004_B96	Z004	Intervention	Intervention-stop	NA	NA	T1 (with Intervention.)	T1	A06AD65		NA	1	Movicol powder	1000	NA		NA
Z004_B96	Z004	Intervention	Intervention-stop	NA	NA	T1 (with Intervention.)	T1	N06AB10		NA	10	Cipralex 10 mg, tablets	1000	NA		NA
Z004_B96	Z004	Intervention	Intervention-stop	NA	NA	T1 (with Intervention.)	T1	N02AB03		NA	25	Fentanyl Helvepharm TTS 25, transdermal	1000	NA		NA
Z004_B96	Z004	Intervention	Intervention-stop	NA	NA	T1 (with Intervention.)	T1	N05BA06		NA	1	Temesta Expidet 1mg, tablets	1	NA		NA
Z004_B96	Z004	Intervention	Intervention-stop	NA	NA	T2 (with Intervention.)	T2	A02BC01		NA	20	Antramups 20, tablets	1000	NA		NA
Z004_B96	Z004	Intervention	Intervention-stop	NA	NA	T2 (with Intervention.)	T2	C03EA01		NA	1	Moduretic, tablets	1000	NA		NA
Z004_B96	Z004	Intervention	Intervention-stop	NA	NA	T2 (with Intervention.)	T2	A12AX		NA	1	Calcimagona-D3, tablets	1000	NA		NA
Z004_B96	Z004	Intervention	Intervention-stop	NA	NA	T2 (with Intervention.)	T2	N02BE01		NA	1000	Dafalgan 1 g, tablets	100	NA		NA
Z004_B96	Z004	Intervention	Intervention-stop	NA	NA	T2 (with Intervention.)	T2	N06AX11		NA	30	Mirtazapin Actavis 30 mg, tablets	1	NA		NA
Z004_B96	Z004	Intervention	Intervention-stop	NA	NA	T2 (with Intervention.)	T2	N05CF02		NA	10	Zolpidem Axapharm 10 mg, tablets	1	NA		NA
Z004_B96	Z004	Intervention	Intervention-stop	NA	NA	T2 (with Intervention.)	T2	A06AD65		NA	1	Movicol powder	1000	NA		NA
Z004_B96	Z004	Intervention	Intervention-stop	NA	NA	T2 (with Intervention.)	T2	N06AB10		NA	10	Cipralex 10 mg, tablets	1000	NA		NA
Z004_B96	Z004	Intervention	Intervention-stop	NA	NA	T2 (with Intervention.)	T2	N02AB03		NA	25	Fentanyl Helvepharm TTS 25, transdermal	1000	NA		NA
Z004_B96	Z004	Intervention	Intervention-stop	NA	NA	T2 (with Intervention.)	T2	N05BA06		NA	1	Temesta Expidet 1mg, tablets	0.5/0/0/1	NA		NA
Z004_BTY	Z004	Intervention	Intervention-stop	Intervention-no-dosechange	Intervention-no-newdrug	T01 (with Intervention.)	T01	B01AC06	A: no change	0	100	Aspirin Cardio 100, tablets	1000	4	no changes required	1
Z004_BTY	Z004	Intervention	Intervention-stop	Intervention-no-dosechange	Intervention-no-newdrug	T01 (with Intervention.)	T01	C10AA05	D: Stopp	3	10	Sortis 10, tablets	1000	0	no indication	1
Z004_BTY	Z004	Intervention	Intervention-stop	Intervention-no-dosechange	Intervention-no-newdrug	T01 (with Intervention.)	T01	A11CC05	A: no change	0	15	Vi-De 3, drops	1000	4	no changes required	1
Z004_BTY	Z004	Intervention	Intervention-stop	Intervention-no-dosechange	Intervention-no-newdrug	T01 (with Intervention.)	T01	C09DB02	A: no change	0	1	Vascord 40mg/10mg, tablets	1000	4	no changes required	1
Z004_BTY	Z004	Intervention	Intervention-stop	Intervention-no-dosechange	Intervention-no-newdrug	T01 (with Intervention.)	T01	C03CA04	D: Stopp	3	5	Torem 5, tablets	1000	0	no indication	1
Z004_BTY	Z004	Intervention	Intervention-stop	Intervention-no-dosechange	Intervention-no-newdrug	T01 (with Intervention.)	T01	A07EC02	A: no change	0	800	Asacol 800, tablets	1110	2	inadequate dosing	0
Z004_BTY	Z004	Intervention	Intervention-stop	Intervention-dosechange	Intervention-no-newdrug	T01 (with Intervention.)	T01	N05CF01	B: new dose	1	7.5	Imovane, tablets pélliculés	1	2	inadequate dosing	1
Z004_BTY	Z004	Intervention	Intervention-stop	Intervention-dosechange	Intervention-no-newdrug	T01 (with Intervention.)	T01	C01BD01	B: new dose	1	200	Amiodaron-Mepha 200 mg, tablets	1000	2	inadequate dosing	1
Z004_BTY	Z004	Intervention	Intervention-stop	Intervention-no-dosechange	Intervention-no-newdrug	T01 (with Intervention.)	T01	A03BB01	D: Stopp	3	10	Buscopan	1110	0	no indication	1
Z004_BTY	Z004	Intervention	Intervention-stop	Intervention-no-dosechange	Intervention-no-newdrug	T01 (with Intervention.)	T01	N02BB02	D: Stopp	3	500	Novalgin, tablets retarded	1111	0	no indication	1
Z004_BTY	Z004	Intervention	Intervention-stop	Intervention-no-dosechange	Intervention-no-newdrug	T01 (with Intervention.)	T01	N06AX21	A: no change	0	60	Cymbalta 60 mg, capsule	1000	2	inadequate dosing	0
Z004_BTY	Z004	Intervention	Intervention-stop	Intervention-no-dosechange	Intervention-no-newdrug	T01 (with Intervention.)	T01	N05BA06	A: no change	0	1	Temesta 1mg, tablets	0.5/0.5/0.5/0	9	none Daten vorhanden	0
Z004_BTY	Z004	Intervention	Intervention-stop	Intervention-no-dosechange	Intervention-no-newdrug	T01 (with Intervention.)	T01	N05AX08	A: no change	0	1	Risperdal 1 mg, tablets	1	4	no changes required	1
Z004_BTY	Z004	Intervention	Intervention-stop	Intervention-no-dosechange	Intervention-no-newdrug	T01 (with Intervention.)	T01	A10AE06	A: no change	0	1	Tresiba Penfill, injectable solution	1000	4	no changes required	1
Z004_BTY	Z004	Intervention	Intervention-stop	NA	NA	T1 (with Intervention.)	T1	N05BA06		NA	1	Temesta Expidet 1mg, tablets	0.5/0.5/0.5/0	NA		NA
Z004_BTY	Z004	Intervention	Intervention-stop	NA	NA	T1 (with Intervention.)	T1	N06AX21		NA	60	Cymbalta 60 mg, capsule	1000	NA		NA
Z004_BTY	Z004	Intervention	Intervention-stop	NA	NA	T1 (with Intervention.)	T1	N05AX08		NA	1	Risperdal 1 mg, tablets	1	NA		NA
Z004_BTY	Z004	Intervention	Intervention-stop	NA	NA	T1 (with Intervention.)	T1	B01AC06		NA	100	Aspirin Cardio 100, tablets	1000	NA		NA
Z004_BTY	Z004	Intervention	Intervention-stop	NA	NA	T1 (with Intervention.)	T1	A11CC05		NA	15	Vi-De 3, drops	1000	NA		NA
Z004_BTY	Z004	Intervention	Intervention-stop	NA	NA	T1 (with Intervention.)	T1	C09DB02		NA	1	Vascord 40mg/10mg, tablets	1000	NA		NA
Z004_BTY	Z004	Intervention	Intervention-stop	NA	NA	T1 (with Intervention.)	T1	A07EC02		NA	800	Asacol 800, tablets	1110	NA		NA
Z004_BTY	Z004	Intervention	Intervention-stop	NA	NA	T1 (with Intervention.)	T1	A10AE06		NA	16	Tresiba Penfill, injectable solution	1000	NA		NA
Z004_BTY	Z004	Intervention	Intervention-stop	NA	NA	T1 (with Intervention.)	T1	N05CF01		NA	7.5	Imovane, tablets pélliculés	0/0/0/0.5	NA		NA
Z004_BTY	Z004	Intervention	Intervention-stop	NA	NA	T1 (with Intervention.)	T1	C01BD01		NA	200	Amiodaron-Mepha 200 mg, tablets	0.5/0/0/0	NA		NA
Z004_BTY	Z004	Intervention	Intervention-stop	NA	NA	T1 (with Intervention.)	T1	C03CA04		NA	5	Torem 5, tablets	1000	NA		NA
Z004_BTY	Z004	Intervention	Intervention-stop	NA	NA	T2 (with Intervention.)	T2	N05BA06		NA	1	Temesta Expidet 1mg, tablets	0.5/0.5/0.5/0	NA		NA
Z004_BTY	Z004	Intervention	Intervention-stop	NA	NA	T2 (with Intervention.)	T2	N06AX21		NA	60	Cymbalta 60 mg, capsule	1000	NA		NA
Z004_BTY	Z004	Intervention	Intervention-stop	NA	NA	T2 (with Intervention.)	T2	N05AX08		NA	1	Risperdal 1 mg, tablets	10	NA		NA
Z004_BTY	Z004	Intervention	Intervention-stop	NA	NA	T2 (with Intervention.)	T2	B01AC06		NA	100	Aspirin Cardio 100, tablets	1000	NA		NA
Z004_BTY	Z004	Intervention	Intervention-stop	NA	NA	T2 (with Intervention.)	T2	A11CC05		NA	15	Vi-De 3, drops	1000	NA		NA
Z004_BTY	Z004	Intervention	Intervention-stop	NA	NA	T2 (with Intervention.)	T2	C09DB02		NA	1	Vascord 40mg/10mg, tablets	1000	NA		NA
Z004_BTY	Z004	Intervention	Intervention-stop	NA	NA	T2 (with Intervention.)	T2	A07EC02		NA	800	Asacol 800, tablets	1110	NA		NA
Z004_BTY	Z004	Intervention	Intervention-stop	NA	NA	T2 (with Intervention.)	T2	A10AE06		NA	16	Tresiba Penfill, injectable solution	1000	NA		NA
Z004_BTY	Z004	Intervention	Intervention-stop	NA	NA	T2 (with Intervention.)	T2	N05CF01		NA	7.5	Imovane, tablets pélliculés	0/0/0.5/0	NA		NA
Z004_BTY	Z004	Intervention	Intervention-stop	NA	NA	T2 (with Intervention.)	T2	C01BD01		NA	200	Amiodaron-Mepha 200 mg, tablets	0.5/0/0/0	NA		NA
Z004_BTY	Z004	Intervention	Intervention-stop	NA	NA	T2 (with Intervention.)	T2	C03CA04		NA	5	Torem 5, tablets	1000	NA		NA
Z004_BTY	Z004	Intervention	Intervention-stop	NA	NA	T2 (with Intervention.)	T2	N06DX02		NA	80	Tebokan 80, tablets	1010	NA		NA
Z004_BTY	Z004	Intervention	Intervention-stop	NA	NA	T2 (with Intervention.)	T2	A10AB05		NA	1	Insulin NovoNordisk NovoRapid FlexPen, injectable solution	1110	NA		NA
Z004_BTY	Z004	Intervention	Intervention-stop	NA	NA	T2 (with Intervention.)	T2	A06AD65		NA	1	Transipeg, powder	10	NA		NA
Z004_E4F	Z004	Intervention	Intervention-no-stop	Intervention-no-dosechange	Intervention-no-newdrug	T01 (with Intervention.)	T01	M04AA01	A: no change	0	100	Allopurinol Helvepharm 100 mg, tablets	10	4	no changes required	1
Z004_E4F	Z004	Intervention	Intervention-no-stop	Intervention-no-dosechange	Intervention-no-newdrug	T01 (with Intervention.)	T01	B01AC06	A: no change	0	100	Aspirin Cardio 100, tablets	1000	4	no changes required	1
Z004_E4F	Z004	Intervention	Intervention-no-stop	Intervention-no-dosechange	Intervention-no-newdrug	T01 (with Intervention.)	T01	C01BD01	A: no change	0	200	Amiodaron-Mepha 200 mg, tablets	10	4	no changes required	1
Z004_E4F	Z004	Intervention	Intervention-no-stop	Intervention-no-dosechange	Intervention-no-newdrug	T01 (with Intervention.)	T01	N02BE01	A: no change	0	1000	Dafalgan 1 g, tablets	1010	4	no changes required	1
Z004_E4F	Z004	Intervention	Intervention-no-stop	Intervention-no-dosechange	Intervention-no-newdrug	T01 (with Intervention.)	T01	N02AB03	A: no change	0	50	Fentanyl Helvepharm TTS 50, transdermal	1000	4	no changes required	1
Z004_E4F	Z004	Intervention	Intervention-no-stop	Intervention-no-dosechange	Intervention-no-newdrug	T01 (with Intervention.)	T01	C03CA01	A: no change	0	40	Furosemide Zentiva 40mg, tablets	1000	4	no changes required	1
Z004_E4F	Z004	Intervention	Intervention-no-stop	Intervention-no-dosechange	Intervention-no-newdrug	T01 (with Intervention.)	T01	C09CA06	A: no change	0	16	Pemzek 16 mg, tablets	1000	4	no changes required	1
Z004_E4F	Z004	Intervention	Intervention-no-stop	Intervention-dosechange	Intervention-no-newdrug	T01 (with Intervention.)	T01	A02BC02	B: new dose	1	40	Pantoprazol Actavis Medis 40 mg, tablets	1010	2	inadequate dosing	1
Z004_E4F	Z004	Intervention	Intervention-no-stop	Intervention-no-dosechange	Intervention-no-newdrug	T01 (with Intervention.)	T01	C07AB08	A: no change	0	200	Selectol, tablets	1000	4	no changes required	1
Z004_E4F	Z004	Intervention	Intervention-no-stop	Intervention-no-dosechange	Intervention-no-newdrug	T01 (with Intervention.)	T01	A11CC05	A: no change	0	0.5	Vi-De 3, drops	1000	4	no changes required	1
Z004_E4F	Z004	Intervention	Intervention-no-stop	Intervention-no-dosechange	Intervention-no-newdrug	T01 (with Intervention.)	T01	A06AD65	A: no change	0	1	Transipeg forte, powder	1000	4	no changes required	1
Z004_E4F	Z004	Intervention	Intervention-no-stop	Intervention-no-dosechange	Intervention-no-newdrug	T01 (with Intervention.)	T01	B03BA01	A: no change	0	1000	Vitamin B12 Amino, injectable solution	1000	4	no changes required	1
Z004_E4F	Z004	Intervention	Intervention-no-stop	NA	NA	T1 (with Intervention.)	T1	M04AA01		NA	100	Allopur 100 mg, tablets	1000	NA		NA
Z004_E4F	Z004	Intervention	Intervention-no-stop	NA	NA	T1 (with Intervention.)	T1	C01BD01		NA	200	Amiodaron-Mepha 200 mg, tablets	10	NA		NA
Z004_E4F	Z004	Intervention	Intervention-no-stop	NA	NA	T1 (with Intervention.)	T1	C08CA01		NA	5	Amlodipin Actavis 5, tablets	1000	NA		NA
Z004_E4F	Z004	Intervention	Intervention-no-stop	NA	NA	T1 (with Intervention.)	T1	C07AB07		NA	5	Bilol 5 mg, tablets	1000	NA		NA
Z004_E4F	Z004	Intervention	Intervention-no-stop	NA	NA	T1 (with Intervention.)	T1	C10AA07		NA	10	Crestor 10 mg, tablets	10	NA		NA
Z004_E4F	Z004	Intervention	Intervention-no-stop	NA	NA	T1 (with Intervention.)	T1	N02AB03		NA	50	Fentanyl Helvepharm TTS 50, transdermal	1000	NA		NA
Z004_E4F	Z004	Intervention	Intervention-no-stop	NA	NA	T1 (with Intervention.)	T1	C03CA01		NA	40	Furosemide Zentiva 40mg, tablets	1000	NA		NA
Z004_E4F	Z004	Intervention	Intervention-no-stop	NA	NA	T1 (with Intervention.)	T1	A02BC02		NA	40	Pantoprazol Actavis Medis 40 mg, tablets	1000	NA		NA
Z004_E4F	Z004	Intervention	Intervention-no-stop	NA	NA	T1 (with Intervention.)	T1	B01AA04		NA	3	Marcoumar, tablets	1000	NA		NA
Z004_E4F	Z004	Intervention	Intervention-no-stop	NA	NA	T1 (with Intervention.)	T1	C09CA06		NA	16	Pemzek 16 mg, tablets	0.5/0/0/0	NA		NA
Z004_E4F	Z004	Intervention	Intervention-no-stop	NA	NA	T1 (with Intervention.)	T1	A11CC05		NA	24	Vi-De 3, drops	1000	NA		NA
Z004_E4F	Z004	Intervention	Intervention-no-stop	NA	NA	T1 (with Intervention.)	T1	A06AD65		NA	1	Transipeg, powder	1000	NA		NA
Z004_E4F	Z004	Intervention	Intervention-no-stop	NA	NA	T1 (with Intervention.)	T1	N02BE01		NA	1000	Dafalgan 1 g, tablets	1010	NA		NA
Z004_E4F	Z004	Intervention	Intervention-no-stop	NA	NA	T1 (with Intervention.)	T1	B03BA03		NA	1000	Vitarubin Depot 1000, injectable solution	1000	NA		NA
Z004_E4F	Z004	Intervention	Intervention-no-stop	NA	NA	T1 (with Intervention.)	T1	G04CX02		NA	1	Sabcaps, capsules	1000	NA		NA
Z004_E4F	Z004	Intervention	Intervention-no-stop	NA	NA	T2 (with Intervention.)	T2	M04AA01		NA	100	Allopur 100 mg, tablets	10	NA		NA
Z004_E4F	Z004	Intervention	Intervention-no-stop	NA	NA	T2 (with Intervention.)	T2	C01BD01		NA	200	Amiodaron-Mepha 200 mg, tablets	10	NA		NA
Z004_E4F	Z004	Intervention	Intervention-no-stop	NA	NA	T2 (with Intervention.)	T2	C08CA01		NA	5	Amlodipin Actavis 5, tablets	1000	NA		NA
Z004_E4F	Z004	Intervention	Intervention-no-stop	NA	NA	T2 (with Intervention.)	T2	C07AB07		NA	5	Bilol 5 mg, tablets	1000	NA		NA
Z004_E4F	Z004	Intervention	Intervention-no-stop	NA	NA	T2 (with Intervention.)	T2	C10AA07		NA	10	Crestor 10 mg, tablets	0/0/0.5/0	NA		NA
Z004_E4F	Z004	Intervention	Intervention-no-stop	NA	NA	T2 (with Intervention.)	T2	N02AB03		NA	75	Fentanyl Helvepharm TTS 75, transdermal	1000	NA		NA
Z004_E4F	Z004	Intervention	Intervention-no-stop	NA	NA	T2 (with Intervention.)	T2	C03CA01		NA	40	Furosemide Zentiva 40mg, tablets	1000	NA		NA
Z004_E4F	Z004	Intervention	Intervention-no-stop	NA	NA	T2 (with Intervention.)	T2	A02BC02		NA	40	Pantoprazol Actavis Medis 40 mg, tablets	1000	NA		NA
Z004_E4F	Z004	Intervention	Intervention-no-stop	NA	NA	T2 (with Intervention.)	T2	B01AA04		NA	3	Marcoumar, tablets	1000	NA		NA
Z004_E4F	Z004	Intervention	Intervention-no-stop	NA	NA	T2 (with Intervention.)	T2	C09CA06		NA	16	Pemzek 16 mg, tablets	0.5/0/0/0	NA		NA
Z004_E4F	Z004	Intervention	Intervention-no-stop	NA	NA	T2 (with Intervention.)	T2	A11CC05		NA	25	Vi-De 3, drops	10	NA		NA
Z004_E4F	Z004	Intervention	Intervention-no-stop	NA	NA	T2 (with Intervention.)	T2	B03BA03		NA	1	Vitarubin Depot 1000, injectable solution	1000	NA		NA
Z004_E4F	Z004	Intervention	Intervention-no-stop	NA	NA	T2 (with Intervention.)	T2	G04CX02		NA	1	Sabcaps, capsules	0.5/0/0/0	NA		NA
Z004_E7X	Z004	Intervention	Intervention-no-stop	Intervention-no-dosechange	Intervention-no-newdrug	T01 (with Intervention.)	T01	N03AX16	A: no change	0	75	Lyrica 75 mg, capsule	1010	4	no changes required	1
Z004_E7X	Z004	Intervention	Intervention-no-stop	Intervention-no-dosechange	Intervention-no-newdrug	T01 (with Intervention.)	T01	A06AD65	A: no change	0	1	Movicol powder	10	4	no changes required	1
Z004_E7X	Z004	Intervention	Intervention-no-stop	Intervention-dosechange	Intervention-no-newdrug	T01 (with Intervention.)	T01	N05BA04	B: new dose	1	15	Seresta, tablets	1	1	side effects	0
Z004_E7X	Z004	Intervention	Intervention-no-stop	Intervention-dosechange	Intervention-no-newdrug	T01 (with Intervention.)	T01	N02AA55	B: new dose	1	1	Targin, tablets retard 20/10 mg	2000	2	inadequate dosing	1
Z004_E7X	Z004	Intervention	Intervention-no-stop	NA	NA	T1 (with Intervention.)	T1	N02AB03		NA	50	Fentanyl Helvepharm TTS 50, transdermal	1000	NA		NA
Z004_E7X	Z004	Intervention	Intervention-no-stop	NA	NA	T1 (with Intervention.)	T1	C03CA04		NA	10	Torem 10, tablets	2000	NA		NA
Z004_E7X	Z004	Intervention	Intervention-no-stop	NA	NA	T1 (with Intervention.)	T1	N03AX16		NA	75	Lyrica 75 mg, capsule	10	NA		NA
Z004_E7X	Z004	Intervention	Intervention-no-stop	NA	NA	T1 (with Intervention.)	T1	B01AC06		NA	100	Aspirin Cardio 100, tablets	1000	NA		NA
Z004_E7X	Z004	Intervention	Intervention-no-stop	NA	NA	T1 (with Intervention.)	T1	A06AD65		NA	1	Movicol powder	1000	NA		NA
Z004_E7X	Z004	Intervention	Intervention-no-stop	NA	NA	T1 (with Intervention.)	T1	N05BA04		NA	15	Seresta, tablets	1	NA		NA
Z004_E7X	Z004	Intervention	Intervention-no-stop	NA	NA	T2 (with Intervention.)	T2	N02AB03		NA	50	Fentanyl Helvepharm TTS 50, transdermal	1000	NA		NA
Z004_E7X	Z004	Intervention	Intervention-no-stop	NA	NA	T2 (with Intervention.)	T2	C03CA04		NA	10	Torem 10, tablets	2000	NA		NA
Z004_E7X	Z004	Intervention	Intervention-no-stop	NA	NA	T2 (with Intervention.)	T2	N03AX16		NA	75	Lyrica 75 mg, capsule	20	NA		NA
Z004_E7X	Z004	Intervention	Intervention-no-stop	NA	NA	T2 (with Intervention.)	T2	B01AC06		NA	100	Aspirin Cardio 100, tablets	1000	NA		NA
Z004_E7X	Z004	Intervention	Intervention-no-stop	NA	NA	T2 (with Intervention.)	T2	A06AD65		NA	1	Movicol powder	1000	NA		NA
Z004_E7X	Z004	Intervention	Intervention-no-stop	NA	NA	T2 (with Intervention.)	T2	N05BA04		NA	15	Seresta, tablets	1	NA		NA
Z004_E7X	Z004	Intervention	Intervention-no-stop	NA	NA	T2 (with Intervention.)	T2	N02AA05		NA	20	Oxynorm, drinkable solution	1000	NA		NA
Z004_Q7M	Z004	Intervention	Intervention-no-stop	Intervention-dosechange	Intervention-no-newdrug	T01 (with Intervention.)	T01	C07AB12	B: new dose	1	5	Nebilet, tablets	1/0/0.5/0	2	inadequate dosing	1
Z004_Q7M	Z004	Intervention	Intervention-no-stop	Intervention-no-dosechange	Intervention-no-newdrug	T01 (with Intervention.)	T01	A02BC02	A: no change	0	40	Pantozol 40 mg, tablets	1010	4	no changes required	1
Z004_Q7M	Z004	Intervention	Intervention-no-stop	Intervention-no-dosechange	Intervention-no-newdrug	T01 (with Intervention.)	T01	C09CA06	A: no change	0	16	Pemzek 16 mg, tablets	1010	4	no changes required	1
Z004_Q7M	Z004	Intervention	Intervention-no-stop	Intervention-no-dosechange	Intervention-no-newdrug	T01 (with Intervention.)	T01	H02AB06	A: no change	0	5	Spiricort 5, tablets	0.5/0/0/0	4	no changes required	1
Z004_Q7M	Z004	Intervention	Intervention-no-stop	Intervention-no-dosechange	Intervention-no-newdrug	T01 (with Intervention.)	T01	A11CC05	A: no change	0	1	Vi-De 3, drops	1000	4	no changes required	1
Z004_Q7M	Z004	Intervention	Intervention-no-stop	Intervention-no-dosechange	Intervention-no-newdrug	T01 (with Intervention.)	T01	B01AF01	A: no change	0	15	Xarelto 15mg, tablets	1000	4	no changes required	1
Z004_Q7M	Z004	Intervention	Intervention-no-stop	Intervention-no-dosechange	Intervention-no-newdrug	T01 (with Intervention.)	T01	C08CA13	A: no change	0	10	Zanidip 10 mg, tablets	1000	4	no changes required	1
Z004_Q7M	Z004	Intervention	Intervention-no-stop	Intervention-no-dosechange	Intervention-no-newdrug	T01 (with Intervention.)	T01	N02BE01	A: no change	0	1000	Dafalgan 1 g, tablets	1110	4	no changes required	1
Z004_Q7M	Z004	Intervention	Intervention-no-stop	Intervention-no-dosechange	Intervention-no-newdrug	T01 (with Intervention.)	T01	A12CC04	A: no change	0	300	Magnesium-Diasporal 300 granulate	10	4	no changes required	1
Z004_Q7M	Z004	Intervention	Intervention-no-stop	Intervention-no-dosechange	Intervention-no-newdrug	T01 (with Intervention.)	T01	A07DA03	A: no change	0	2	Imodium, capsule	1000	4	no changes required	1
Z004_Q7M	Z004	Intervention	Intervention-no-stop	NA	NA	T1 (with Intervention.)	T1	C07AB12		NA	5	Nebilet, tablets	1000	NA		NA
Z004_Q7M	Z004	Intervention	Intervention-no-stop	NA	NA	T1 (with Intervention.)	T1	A02BC02		NA	40	Pantoprazol Actavis Medis 40 mg, tablets	1/0/0.5/0	NA		NA
Z004_Q7M	Z004	Intervention	Intervention-no-stop	NA	NA	T1 (with Intervention.)	T1	C09CA06		NA	16	Pemzek 16 mg, tablets	1010	NA		NA
Z004_Q7M	Z004	Intervention	Intervention-no-stop	NA	NA	T1 (with Intervention.)	T1	B01AF01		NA	15	Xarelto 15mg, tablets	1000	NA		NA
Z004_Q7M	Z004	Intervention	Intervention-no-stop	NA	NA	T1 (with Intervention.)	T1	C08CA13		NA	10	Zanidip 10 mg, tablets	1000	NA		NA
Z004_Q7M	Z004	Intervention	Intervention-no-stop	NA	NA	T1 (with Intervention.)	T1	A11CC05		NA	50	Vitamin D3 Streuli, drinkable solution	1000	NA		NA
Z004_Q7M	Z004	Intervention	Intervention-no-stop	NA	NA	T1 (with Intervention.)	T1	B03BA01		NA	1000	Vitamin B12 Amino, injectable solution	1000	NA		NA
Z004_Q7M	Z004	Intervention	Intervention-no-stop	NA	NA	T1 (with Intervention.)	T1	H02AB06		NA	5	Spiricort 5, tablets	0	NA		NA
Z004_Q7M	Z004	Intervention	Intervention-no-stop	NA	NA	T2 (with Intervention.)	T2	C07AB12		NA	5	Nebilet, tablets	1000	NA		NA
Z004_Q7M	Z004	Intervention	Intervention-no-stop	NA	NA	T2 (with Intervention.)	T2	A02BC02		NA	40	Pantoprazol Actavis Medis 40 mg, tablets	1/0/0.5/0	NA		NA
Z004_Q7M	Z004	Intervention	Intervention-no-stop	NA	NA	T2 (with Intervention.)	T2	C09CA06		NA	16	Pemzek 16 mg, tablets	1010	NA		NA
Z004_Q7M	Z004	Intervention	Intervention-no-stop	NA	NA	T2 (with Intervention.)	T2	B01AF01		NA	15	Xarelto 15mg, tablets	1000	NA		NA
Z004_Q7M	Z004	Intervention	Intervention-no-stop	NA	NA	T2 (with Intervention.)	T2	C08CA13		NA	10	Zanidip 10 mg, tablets	10	NA		NA
Z004_Q7M	Z004	Intervention	Intervention-no-stop	NA	NA	T2 (with Intervention.)	T2	A11CC05		NA	50	Vitamin D3 Streuli, drinkable solution	1000	NA		NA
Z004_Q7M	Z004	Intervention	Intervention-no-stop	NA	NA	T2 (with Intervention.)	T2	B03BA01		NA	1000	Vitamin B12 Amino, injectable solution	1000	NA		NA
Z004_Q7M	Z004	Intervention	Intervention-no-stop	NA	NA	T2 (with Intervention.)	T2	N02BE01		NA	1000	Dafalgan 1 g, tablets	1111	NA		NA
Z004_Q7M	Z004	Intervention	Intervention-no-stop	NA	NA	T2 (with Intervention.)	T2	A07DA03		NA	2	Amavita Loperamid 2 mg, capsule	1000	NA		NA
Z004_Q7M	Z004	Intervention	Intervention-no-stop	NA	NA	T2 (with Intervention.)	T2	M05BX04		NA	1	Prolia, injectable solution ready pen	1000	NA		NA
Z004_Q7M	Z004	Intervention	Intervention-no-stop	NA	NA	T2 (with Intervention.)	T2	H02AB06		NA	5	Spiricort 5, tablets	0.5/0/0/0	NA		NA
Z004_R5O	Z004	Intervention	Intervention-stop	Intervention-no-dosechange	Intervention-no-newdrug	T01 (with Intervention.)	T01	B01AC06	A: no change	0	100	Aspirin Cardio 100, tablets	1000	4	no changes required	1
Z004_R5O	Z004	Intervention	Intervention-stop	Intervention-no-dosechange	Intervention-no-newdrug	T01 (with Intervention.)	T01	C09DA06	A: no change	0	1	Atacand plus 8/12.5 mg, tablets	1000	4	no changes required	1
Z004_R5O	Z004	Intervention	Intervention-stop	Intervention-no-dosechange	Intervention-no-newdrug	T01 (with Intervention.)	T01	H03AA01	A: no change	0	50	Eltroxin-LF, 0.05 mg, tablets	1000	4	no changes required	1
Z004_R5O	Z004	Intervention	Intervention-stop	Intervention-no-dosechange	Intervention-no-newdrug	T01 (with Intervention.)	T01	A02BC05	A: no change	0	20	Esomep 20 mg, tablets	1010	2	inadequate dosing	0
Z004_R5O	Z004	Intervention	Intervention-stop	Intervention-no-dosechange	Intervention-no-newdrug	T01 (with Intervention.)	T01	A12BA30	A: no change	0	30	Kalium Hausmann Effervettes, tablets effervescents	100	4	no changes required	1
Z004_R5O	Z004	Intervention	Intervention-stop	Intervention-no-dosechange	Intervention-no-newdrug	T01 (with Intervention.)	T01	M01AB05	A: no change	0	100	Olfen-100, capsule retarded	10	9	none Daten vorhanden	0
Z004_R5O	Z004	Intervention	Intervention-stop	Intervention-no-dosechange	Intervention-no-newdrug	T01 (with Intervention.)	T01	G04CA02	A: no change	0	400	Pradif, capsule retarded	1	4	no changes required	1
Z004_R5O	Z004	Intervention	Intervention-stop	Intervention-no-dosechange	Intervention-no-newdrug	T01 (with Intervention.)	T01	C03CA04	A: no change	0	5	Torem 5, tablets	1000	9	none Daten vorhanden	0
Z004_R5O	Z004	Intervention	Intervention-stop	Intervention-no-dosechange	Intervention-no-newdrug	T01 (with Intervention.)	T01	C10AA01	A: no change	0	40	Zocor 40 mg, tablets	10	4	no changes required	1
Z004_R5O	Z004	Intervention	Intervention-stop	Intervention-no-dosechange	Intervention-no-newdrug	T01 (with Intervention.)	T01	A06AX01	A: no change	0	1	Bulboid suppository	10	4	no changes required	1
Z004_R5O	Z004	Intervention	Intervention-stop	Intervention-no-dosechange	Intervention-no-newdrug	T01 (with Intervention.)	T01	C03BA11	D: Stopp	3	1.5	Indapamid-Mepha 1.5 retard, tablets retarded	1000	0	no indication	1
Z004_TAV	Z004	Intervention	Intervention-no-stop	Intervention-no-dosechange	Intervention-no-newdrug	T01 (with Intervention.)	T01	N02AB03	A: no change	0	50	Fentanyl Helvepharm TTS 50, transdermal	1000	4	no changes required	1
Z004_TAV	Z004	Intervention	Intervention-no-stop	Intervention-no-dosechange	Intervention-no-newdrug	T01 (with Intervention.)	T01	H03AA01	A: no change	0	0.1	Eltroxin-LF, 0.1 mg, tablets	1000	4	no changes required	1
Z004_TAV	Z004	Intervention	Intervention-no-stop	Intervention-no-dosechange	Intervention-no-newdrug	T01 (with Intervention.)	T01	B01AC06	A: no change	0	100	Aspirin Cardio 100, tablets	1000	4	no changes required	1
Z004_TAV	Z004	Intervention	Intervention-no-stop	Intervention-no-dosechange	Intervention-no-newdrug	T01 (with Intervention.)	T01	C09CA06	A: no change	0	8	Pemzek 8 mg, tablets	1000	4	no changes required	1
Z004_TAV	Z004	Intervention	Intervention-no-stop	Intervention-dosechange	Intervention-no-newdrug	T01 (with Intervention.)	T01	C10AA07	B: new dose	1	20	Crestor 20 mg, tablets	10	2	inadequate dosing	1
Z004_TAV	Z004	Intervention	Intervention-no-stop	Intervention-dosechange	Intervention-no-newdrug	T01 (with Intervention.)	T01	C03CA04	B: new dose	1	10	Torem 10, tablets	1000	2	inadequate dosing	1
Z004_TAV	Z004	Intervention	Intervention-no-stop	Intervention-no-dosechange	Intervention-no-newdrug	T01 (with Intervention.)	T01	N03AX16	A: no change	0	25	Lyrica 25 mg, capsule	20	4	no changes required	1
Z004_TAV	Z004	Intervention	Intervention-no-stop	NA	NA	T1 (with Intervention.)	T1	H03AA01		NA	0.1	Eltroxin-LF, 0.1 mg, tablets	1000	NA		NA
Z004_TAV	Z004	Intervention	Intervention-no-stop	NA	NA	T1 (with Intervention.)	T1	B01AC06		NA	100	Aspirin Cardio 100, tablets	1000	NA		NA
Z004_TAV	Z004	Intervention	Intervention-no-stop	NA	NA	T1 (with Intervention.)	T1	A03FA03		NA	10	Motilium lingual, tablets	1110	NA		NA
Z004_TAV	Z004	Intervention	Intervention-no-stop	NA	NA	T1 (with Intervention.)	T1	C09CA06		NA	8	Pemzek 8 mg, tablets	1010	NA		NA
Z004_TAV	Z004	Intervention	Intervention-no-stop	NA	NA	T1 (with Intervention.)	T1	C03CA04		NA	5	Torem 5, tablets	1000	NA		NA
Z004_TAV	Z004	Intervention	Intervention-no-stop	NA	NA	T1 (with Intervention.)	T1	N02AB03		NA	50	Fentanyl Helvepharm TTS 50, transdermal	1000	NA		NA
Z004_TAV	Z004	Intervention	Intervention-no-stop	NA	NA	T1 (with Intervention.)	T1	B03BA03		NA	1	Vitarubin Depot 1000, injectable solution	1000	NA		NA
Z004_TAV	Z004	Intervention	Intervention-no-stop	NA	NA	T1 (with Intervention.)	T1	C10AA07		NA	10	Crestor 10 mg, tablets	10	NA		NA
Z004_TAV	Z004	Intervention	Intervention-no-stop	NA	NA	T1 (with Intervention.)	T1	N04BA02		NA	125	Madopar 125, tablets	1	NA		NA
Z004_TAV	Z004	Intervention	Intervention-no-stop	NA	NA	T2 (with Intervention.)	T2	H03AA01		NA	0.1	Eltroxin-LF, 0.1 mg, tablets	1000	NA		NA
Z004_TAV	Z004	Intervention	Intervention-no-stop	NA	NA	T2 (with Intervention.)	T2	B01AC06		NA	100	Aspirin Cardio 100, tablets	1000	NA		NA
Z004_TAV	Z004	Intervention	Intervention-no-stop	NA	NA	T2 (with Intervention.)	T2	A03FA03		NA	10	Motilium lingual, tablets	1110	NA		NA
Z004_TAV	Z004	Intervention	Intervention-no-stop	NA	NA	T2 (with Intervention.)	T2	C09CA06		NA	8	Pemzek 8 mg, tablets	1010	NA		NA
Z004_TAV	Z004	Intervention	Intervention-no-stop	NA	NA	T2 (with Intervention.)	T2	C03CA04		NA	5	Torem 5, tablets	1000	NA		NA
Z004_TAV	Z004	Intervention	Intervention-no-stop	NA	NA	T2 (with Intervention.)	T2	N02AB03		NA	50	Fentanyl Helvepharm TTS 50, transdermal	1000	NA		NA
Z004_TAV	Z004	Intervention	Intervention-no-stop	NA	NA	T2 (with Intervention.)	T2	C10AA07		NA	10	Crestor 10 mg, tablets	10	NA		NA
Z004_TAV	Z004	Intervention	Intervention-no-stop	NA	NA	T2 (with Intervention.)	T2	C01EX		NA	1	Padma 28, capsule	1110	NA		NA
Z004_UAV	Z004	Intervention	Intervention-stop	Intervention-no-dosechange	Intervention-no-newdrug	T01 (with Intervention.)	T01	C09BB04	A: no change	0	5	Coveram 5 mg/5 mg, tablets	1010	4	no changes required	1
Z004_UAV	Z004	Intervention	Intervention-stop	Intervention-no-dosechange	Intervention-no-newdrug	T01 (with Intervention.)	T01	C07AB07	A: no change	0	2.5	Concor 2,5 mg, tablets	1000	4	no changes required	1
Z004_UAV	Z004	Intervention	Intervention-stop	Intervention-no-dosechange	Intervention-no-newdrug	T01 (with Intervention.)	T01	A02BC02	A: no change	0	40	Pantozol 40 mg, tablets	1000	2	inadequate dosing	0
Z004_UAV	Z004	Intervention	Intervention-stop	Intervention-no-dosechange	Intervention-no-newdrug	T01 (with Intervention.)	T01	A12CC05	A: no change	0	10	Magnesiocard 10 , granulate	10	4	no changes required	1
Z004_UAV	Z004	Intervention	Intervention-stop	Intervention-no-dosechange	Intervention-no-newdrug	T01 (with Intervention.)	T01	A12AX	A: no change	0	1	Calcimagona-D3, tablets	100	4	no changes required	1
Z004_UAV	Z004	Intervention	Intervention-stop	Intervention-no-dosechange	Intervention-no-newdrug	T01 (with Intervention.)	T01	A11EA	A: no change	0	1	Becozym forte, Dragées	1000	0	no indication	0
Z004_UAV	Z004	Intervention	Intervention-stop	Intervention-dosechange	Intervention-no-newdrug	T01 (with Intervention.)	T01	N02BE01	B: new dose	1	500	Dafalgan, tablets	1111	2	inadequate dosing	1
Z004_UAV	Z004	Intervention	Intervention-stop	Intervention-no-dosechange	Intervention-no-newdrug	T01 (with Intervention.)	T01	N02BB02	D: Stopp	3	500	Novalgin, tablets retarded	1111	0	no indication	1
Z004_UAV	Z004	Intervention	Intervention-stop	Intervention-no-dosechange	Intervention-no-newdrug	T01 (with Intervention.)	T01	N02AB03	A: no change	0	12	Durogesic Matrix 12 ug/h, transdermal	1000	4	no changes required	1
Z004_UAV	Z004	Intervention	Intervention-stop	Intervention-no-dosechange	Intervention-no-newdrug	T01 (with Intervention.)	T01	A06AD65	A: no change	0	1	Movicol powder	1000	4	no changes required	1
Z004_UAV	Z004	Intervention	Intervention-stop	Intervention-no-dosechange	Intervention-no-newdrug	T01 (with Intervention.)	T01	N06AA09	A: no change	0	25	Saroten retard 25 mg, capsule	1000	4	no changes required	1
Z004_UAV	Z004	Intervention	Intervention-stop	NA	NA	T1 (with Intervention.)	T1	C07AB07		NA	2.5	Concor 2,5 mg, tablets	1000	NA		NA
Z004_UAV	Z004	Intervention	Intervention-stop	NA	NA	T1 (with Intervention.)	T1	A02BC02		NA	40	Panprax 40 mg, tablets	1000	NA		NA
Z004_UAV	Z004	Intervention	Intervention-stop	NA	NA	T1 (with Intervention.)	T1	A12AX		NA	1	Calcimagona-D3, tablets	100	NA		NA
Z004_UAV	Z004	Intervention	Intervention-stop	NA	NA	T1 (with Intervention.)	T1	A11CC05		NA	10	Vi-De 3, drops	1000	NA		NA
Z004_UAV	Z004	Intervention	Intervention-stop	NA	NA	T1 (with Intervention.)	T1	N06AA09		NA	25	Saroten retard 25 mg, capsule	1000	NA		NA
Z004_UAV	Z004	Intervention	Intervention-stop	NA	NA	T1 (with Intervention.)	T1	C08CA01		NA	10	Amlo Actavis 10 mg, tablets	1000	NA		NA
Z004_UAV	Z004	Intervention	Intervention-stop	NA	NA	T1 (with Intervention.)	T1	N03AX16		NA	75	Lyrica 75 mg, capsule	10	NA		NA
Z004_UAV	Z004	Intervention	Intervention-stop	NA	NA	T1 (with Intervention.)	T1	N02AB03		NA	25	Fentanyl Helvepharm TTS 25, transdermal	1000	NA		NA
Z004_UAV	Z004	Intervention	Intervention-stop	NA	NA	T1 (with Intervention.)	T1	A12CC05		NA	10	Magnesiocard 10 , granulate	10	NA		NA
Z004_UAV	Z004	Intervention	Intervention-stop	NA	NA	T1 (with Intervention.)	T1	A11EA		NA	1	Becozym forte, Dragées	1000	NA		NA
Z004_UAV	Z004	Intervention	Intervention-stop	NA	NA	T1 (with Intervention.)	T1	N05CF02		NA	10	Zolpidem Axapharm 10 mg, tablets	1	NA		NA
Z004_UAV	Z004	Intervention	Intervention-stop	NA	NA	T2 (with Intervention.)	T2	C07AB07		NA	2.5	Concor 2,5 mg, tablets	1000	NA		NA
Z004_UAV	Z004	Intervention	Intervention-stop	NA	NA	T2 (with Intervention.)	T2	A02BC02		NA	20	Panprax 20 mg, tablets	1000	NA		NA
Z004_UAV	Z004	Intervention	Intervention-stop	NA	NA	T2 (with Intervention.)	T2	A12AX		NA	1	Calcimagona-D3, tablets	1000	NA		NA
Z004_UAV	Z004	Intervention	Intervention-stop	NA	NA	T2 (with Intervention.)	T2	A11CC05		NA	70	Vi-De 3, drops	1000	NA		NA
Z004_UAV	Z004	Intervention	Intervention-stop	NA	NA	T2 (with Intervention.)	T2	N06AA09		NA	25	Saroten retard 25 mg, capsule	1000	NA		NA
Z004_UAV	Z004	Intervention	Intervention-stop	NA	NA	T2 (with Intervention.)	T2	M04AA01		NA	100	Allopur 100 mg, tablets	1000	NA		NA
Z004_UAV	Z004	Intervention	Intervention-stop	NA	NA	T2 (with Intervention.)	T2	A12CC05		NA	10	Magnesiocard 5 Citron, granulate	10	NA		NA
Z004_UAV	Z004	Intervention	Intervention-stop	NA	NA	T2 (with Intervention.)	T2	N05CF02		NA	10	Zolpidem Axapharm 10 mg, tablets	1	NA		NA
Z004_UAV	Z004	Intervention	Intervention-stop	NA	NA	T2 (with Intervention.)	T2	C09AA03		NA	5	Lisinopril Actavis 5 mg, tablets	1000	NA		NA
Z004_UAV	Z004	Intervention	Intervention-stop	NA	NA	T2 (with Intervention.)	T2	N02AA55		NA	1	Targin, tablets retard 10/5 mg	1010	NA		NA
Z004_UAV	Z004	Intervention	Intervention-stop	NA	NA	T2 (with Intervention.)	T2	C03CA04		NA	10	Torem 10, tablets	1000	NA		NA
Z005_GGQ	Z005	Intervention	Intervention-stop	Intervention-no-dosechange	Intervention-no-newdrug	T01 (with Intervention.)	T01	C01DX12	A: no change	0	8	Corvaton retard, tablets	10	4	no changes required	1
Z005_GGQ	Z005	Intervention	Intervention-stop	Intervention-no-dosechange	Intervention-no-newdrug	T01 (with Intervention.)	T01	C07AB02	A: no change	0	100	Meto Zerok 100, tablets retarded	1010	4	no changes required	1
Z005_GGQ	Z005	Intervention	Intervention-stop	Intervention-no-dosechange	Intervention-no-newdrug	T01 (with Intervention.)	T01	B01AC06	A: no change	0	100	Tiatral 100 SR, tablets	1000	4	no changes required	1
Z005_GGQ	Z005	Intervention	Intervention-stop	Intervention-no-dosechange	Intervention-no-newdrug	T01 (with Intervention.)	T01	C09DA03	A: no change	0	1	Co-Diovan 160/25, tablets	1000	4	no changes required	1
Z005_GGQ	Z005	Intervention	Intervention-stop	Intervention-dosechange	Intervention-no-newdrug	T01 (with Intervention.)	T01	G04BD09	B: new dose	1	20	Spasmo-Urgenin Neo, confetti	1210	2	inadequate dosing	1
Z005_GGQ	Z005	Intervention	Intervention-stop	Intervention-no-dosechange	Intervention-no-newdrug	T01 (with Intervention.)	T01	N02AA01	A: no change	0	30	MST Continus 30 mg tablets retard	1010	4	no changes required	1
Z005_GGQ	Z005	Intervention	Intervention-stop	Intervention-no-dosechange	Intervention-no-newdrug	T01 (with Intervention.)	T01	C09AA03	D: Stopp	3	20	Lisitril 20, tablets	10	0	no indication	1
Z005_GGQ	Z005	Intervention	Intervention-stop	Intervention-no-dosechange	Intervention-no-newdrug	T01 (with Intervention.)	T01	C03BA11	D: Stopp	3	1.5	Fludex SR, tablets retard	1000	0	no indication	1
Z005_GGQ	Z005	Intervention	Intervention-stop	Intervention-no-dosechange	Intervention-no-newdrug	T01 (with Intervention.)	T01	C03CA04	A: no change	0	10	Torasemid Actavis 10, tablets	2100	4	no changes required	1
Z005_GGQ	Z005	Intervention	Intervention-stop	Intervention-no-dosechange	Intervention-no-newdrug	T01 (with Intervention.)	T01	C01DA02	A: no change	0	10	Deponit 10, emplâtre	1000	4	no changes required	1
Z005_GGQ	Z005	Intervention	Intervention-stop	Intervention-no-dosechange	Intervention-no-newdrug	T01 (with Intervention.)	T01	N02AA01	A: no change	0	10	Morphin HCl 10 mg/ml Amino, injectable solution	1111	4	no changes required	1
Z005_GGQ	Z005	Intervention	Intervention-stop	Intervention-no-dosechange	Intervention-no-newdrug	T01 (with Intervention.)	T01	G03CA04	A: no change	0	1	Ortho-Gynest, Vaginalovula	1000	4	no changes required	1
Z005_GGQ	Z005	Intervention	Intervention-stop	NA	NA	T1 (with Intervention.)	T1	C01DA02		NA	10	Deponit 10, emplâtre	1000	NA		NA
Z005_GGQ	Z005	Intervention	Intervention-stop	NA	NA	T1 (with Intervention.)	T1	C01DX12		NA	8	Corvaton retard, tablets	10	NA		NA
Z005_GGQ	Z005	Intervention	Intervention-stop	NA	NA	T1 (with Intervention.)	T1	N02AA01		NA	30	MST Continus 30 mg tablets retard	1010	NA		NA
Z005_GGQ	Z005	Intervention	Intervention-stop	NA	NA	T1 (with Intervention.)	T1	N02AA01		NA	10	Morphin HCl 10 mg/ml Amino, injectable solution	1111	NA		NA
Z005_GGQ	Z005	Intervention	Intervention-stop	NA	NA	T1 (with Intervention.)	T1	C07AB02		NA	100	Meto Zerok 100, tablets retarded	1000	NA		NA
Z005_GGQ	Z005	Intervention	Intervention-stop	NA	NA	T1 (with Intervention.)	T1	C09DA03		NA	1	Co-Diovan 160/25, tablets	1000	NA		NA
Z005_GGQ	Z005	Intervention	Intervention-stop	NA	NA	T1 (with Intervention.)	T1	C03CA04		NA	10	Torasemid Actavis 10, tablets	2100	NA		NA
Z005_GGQ	Z005	Intervention	Intervention-stop	NA	NA	T1 (with Intervention.)	T1	G04BD09		NA	20	Spasmo-Urgenin Neo, confetti	1010	NA		NA
Z005_GGQ	Z005	Intervention	Intervention-stop	NA	NA	T1 (with Intervention.)	T1	B01AC06		NA	100	Aspirin Cardio 100, tablets	1000	NA		NA
Z005_GGQ	Z005	Intervention	Intervention-stop	NA	NA	T2 (with Intervention.)	T2	C01DA02		NA	10	Deponit 10, emplâtre	1000	NA		NA
Z005_GGQ	Z005	Intervention	Intervention-stop	NA	NA	T2 (with Intervention.)	T2	C01DX12		NA	8	Corvaton retard, tablets	10	NA		NA
Z005_GGQ	Z005	Intervention	Intervention-stop	NA	NA	T2 (with Intervention.)	T2	N02AA01		NA	30	MST Continus 30 mg tablets retard	1001	NA		NA
Z005_GGQ	Z005	Intervention	Intervention-stop	NA	NA	T2 (with Intervention.)	T2	N02AA01		NA	10	Morphin HCl 10 mg/ml Amino, injectable solution	1111	NA		NA
Z005_GGQ	Z005	Intervention	Intervention-stop	NA	NA	T2 (with Intervention.)	T2	C07AB02		NA	100	Meto Zerok 100, tablets retarded	1000	NA		NA
Z005_GGQ	Z005	Intervention	Intervention-stop	NA	NA	T2 (with Intervention.)	T2	C09DA03		NA	1	Co-Diovan 160/25, tablets	1000	NA		NA
Z005_GGQ	Z005	Intervention	Intervention-stop	NA	NA	T2 (with Intervention.)	T2	C03CA04		NA	10	Torasemid Actavis 10, tablets	2010	NA		NA
Z005_GGQ	Z005	Intervention	Intervention-stop	NA	NA	T2 (with Intervention.)	T2	G04BD09		NA	20	Spasmo-Urgenin Neo, confetti	1010	NA		NA
Z005_GGQ	Z005	Intervention	Intervention-stop	NA	NA	T2 (with Intervention.)	T2	B01AC06		NA	100	Aspirin Cardio 100, tablets	1000	NA		NA
Z005_GGQ	Z005	Intervention	Intervention-stop	NA	NA	T2 (with Intervention.)	T2	R03AL03		NA	1	Anoro Ellipta 55mcg/22mcg , powder for inhalation	1000	NA		NA
Z006_CTV	Z006	Intervention	Intervention-stop	Intervention-no-dosechange	Intervention-no-newdrug	T01 (with Intervention.)	T01	C08CA01	A: no change	0	5	Amlo Actavis 5 mg, tablets	2000	4	no changes required	1
Z006_CTV	Z006	Intervention	Intervention-stop	Intervention-no-dosechange	Intervention-no-newdrug	T01 (with Intervention.)	T01	C09CA06	A: no change	0	16	Atacand 16 mg, tablets	1000	4	no changes required	1
Z006_CTV	Z006	Intervention	Intervention-stop	Intervention-no-dosechange	Intervention-no-newdrug	T01 (with Intervention.)	T01	A02BC02	A: no change	0	40	Panprax 40 mg, tablets	1000	2	inadequate dosing	0
Z006_CTV	Z006	Intervention	Intervention-stop	Intervention-no-dosechange	Intervention-no-newdrug	T01 (with Intervention.)	T01	C03CA04	A: no change	0	5	Torasemid Actavis 5, tablets	1000	0	no indication	0
Z006_CTV	Z006	Intervention	Intervention-stop	Intervention-no-dosechange	Intervention-no-newdrug	T01 (with Intervention.)	T01	A06AC51	A: no change	0	1	Mucilar Avena, powder	2000	4	no changes required	1
Z006_CTV	Z006	Intervention	Intervention-stop	Intervention-no-dosechange	Intervention-no-newdrug	T01 (with Intervention.)	T01	A06AD65	A: no change	0	1	Transipeg forte, powder	3000	4	no changes required	1
Z006_CTV	Z006	Intervention	Intervention-stop	Intervention-no-dosechange	Intervention-no-newdrug	T01 (with Intervention.)	T01	N02AA03	A: no change	0	16	Palladon Retard 16 mg, capsule retareded	1110	4	no changes required	1
Z006_CTV	Z006	Intervention	Intervention-stop	Intervention-no-dosechange	Intervention-no-newdrug	T01 (with Intervention.)	T01	N02AA03	A: no change	0	8	Palladon Retard 8 mg, capsule retareded	10	4	no changes required	1
Z006_CTV	Z006	Intervention	Intervention-stop	Intervention-no-dosechange	Intervention-no-newdrug	T01 (with Intervention.)	T01	N07BC02	D: Stopp	3	5	Ketalgin 5 mg, tablets	0/0/0.5/0	0	no indication	1
Z006_CTV	Z006	Intervention	Intervention-stop	Intervention-no-dosechange	Intervention-no-newdrug	T01 (with Intervention.)	T01	M01AB05	A: no change	0	75	Olfen-75 retard, tablets retardeds	1010	1	side effects	0
Z006_CTV	Z006	Intervention	Intervention-stop	Intervention-no-dosechange	Intervention-no-newdrug	T01 (with Intervention.)	T01	M03BX02	A: no change	0	4	Sirdalud 4 mg, tablets	0/0/0.5/0	1	side effects	0
Z006_CTV	Z006	Intervention	Intervention-stop	Intervention-no-dosechange	Intervention-no-newdrug	T01 (with Intervention.)	T01	M01AX25	D: Stopp	3	800	Condrosulf 800, tablets	1000	0	no indication	1
Z006_CTV	Z006	Intervention	Intervention-stop	Intervention-no-dosechange	Intervention-no-newdrug	T01 (with Intervention.)	T01	N06AX21	A: no change	0	30	Cymbalta 30 mg, capsule	1000	4	no changes required	1
Z006_CTV	Z006	Intervention	Intervention-stop	Intervention-no-dosechange	Intervention-no-newdrug	T01 (with Intervention.)	T01	N06AX21	A: no change	0	60	Cymbalta 60 mg, capsule	1000	4	no changes required	1
Z006_CTV	Z006	Intervention	Intervention-stop	Intervention-no-dosechange	Intervention-no-newdrug	T01 (with Intervention.)	T01	N05CD01	A: no change	0	30	Dalmadorm, tablets	1	4	no changes required	1
Z006_CTV	Z006	Intervention	Intervention-stop	NA	NA	T1 (with Intervention.)	T1	C08CA01		NA	10	Amlo Actavis 10 mg, tablets	1000	NA		NA
Z006_CTV	Z006	Intervention	Intervention-stop	NA	NA	T1 (with Intervention.)	T1	C09CA06		NA	16	Atacand 16 mg, tablets	1000	NA		NA
Z006_CTV	Z006	Intervention	Intervention-stop	NA	NA	T1 (with Intervention.)	T1	A02BC02		NA	40	Panprax 40 mg, tablets	1000	NA		NA
Z006_CTV	Z006	Intervention	Intervention-stop	NA	NA	T1 (with Intervention.)	T1	C03CA04		NA	5	Torem 5, tablets	1000	NA		NA
Z006_CTV	Z006	Intervention	Intervention-stop	NA	NA	T1 (with Intervention.)	T1	N02AA03		NA	16	Palladon Retard 16 mg, capsule retareded	1110	NA		NA
Z006_CTV	Z006	Intervention	Intervention-stop	NA	NA	T1 (with Intervention.)	T1	N02AA03		NA	8	Palladon Retard 8 mg, capsule retareded	10	NA		NA
Z006_CTV	Z006	Intervention	Intervention-stop	NA	NA	T1 (with Intervention.)	T1	M01AB05		NA	75	Olfen-75 duo release, capsule	1000	NA		NA
Z006_CTV	Z006	Intervention	Intervention-stop	NA	NA	T1 (with Intervention.)	T1	M03BX02		NA	4	Sirdalud 4 mg, tablets	0/0/0.5/0	NA		NA
Z006_CTV	Z006	Intervention	Intervention-stop	NA	NA	T1 (with Intervention.)	T1	N06AX21		NA	60	Cymbalta 60 mg, capsule	1000	NA		NA
Z006_CTV	Z006	Intervention	Intervention-stop	NA	NA	T1 (with Intervention.)	T1	N06AX21		NA	30	Cymbalta 30 mg, capsule	1000	NA		NA
Z006_CTV	Z006	Intervention	Intervention-stop	NA	NA	T1 (with Intervention.)	T1	N05CD01		NA	30	Dalmadorm, tablets	1	NA		NA
Z006_CTV	Z006	Intervention	Intervention-stop	NA	NA	T1 (with Intervention.)	T1	A06AD65		NA	1	Transipeg forte, powder	1000	NA		NA
Z006_CTV	Z006	Intervention	Intervention-stop	NA	NA	T2 (with Intervention.)	T2	A02BC02		NA	40	Panprax 40 mg, tablets	1000	NA		NA
Z006_CTV	Z006	Intervention	Intervention-stop	NA	NA	T2 (with Intervention.)	T2	C03CA04		NA	5	Torem 5, tablets	1000	NA		NA
Z006_CTV	Z006	Intervention	Intervention-stop	NA	NA	T2 (with Intervention.)	T2	M01AB05		NA	75	Olfen-75 duo release, capsule	1010	NA		NA
Z006_CTV	Z006	Intervention	Intervention-stop	NA	NA	T2 (with Intervention.)	T2	M03BX02		NA	4	Sirdalud 4 mg, tablets	0/0/0.5/0	NA		NA
Z006_CTV	Z006	Intervention	Intervention-stop	NA	NA	T2 (with Intervention.)	T2	N05CD01		NA	30	Dalmadorm, tablets	1	NA		NA
Z006_CTV	Z006	Intervention	Intervention-stop	NA	NA	T2 (with Intervention.)	T2	A06AD65		NA	1	Transipeg forte, powder	1010	NA		NA
Z006_CTV	Z006	Intervention	Intervention-stop	NA	NA	T2 (with Intervention.)	T2	N02AA01		NA	100	MST Continus 100 mg tablets retard	1010	NA		NA
Z006_CTV	Z006	Intervention	Intervention-stop	NA	NA	T2 (with Intervention.)	T2	N07BC02		NA	5	Ketalgin 5 mg, tablets	0/0/0.5/0	NA		NA
Z006_CTV	Z006	Intervention	Intervention-stop	NA	NA	T2 (with Intervention.)	T2	N03AX11		NA	100	Topamax 100 mg, tablets	0/0/0.5/0.5	NA		NA
Z006_CTV	Z006	Intervention	Intervention-stop	NA	NA	T2 (with Intervention.)	T2	A12AX		NA	1	Calcimagona-D3 Forte, tablets	1010	NA		NA
Z006_CTV	Z006	Intervention	Intervention-stop	NA	NA	T2 (with Intervention.)	T2	A06AC51		NA	1	Mucilar Avena, powder	200	NA		NA
Z006_CTV	Z006	Intervention	Intervention-stop	NA	NA	T2 (with Intervention.)	T2	A06AB08		NA	8	Laxoberon, drops	100	NA		NA
Z006_CTV	Z006	Intervention	Intervention-stop	NA	NA	T2 (with Intervention.)	T2	M05BA06		NA	3	Bonviva i.v., injectable solution	1000	NA		NA
Z006_JXU	Z006	Intervention	Intervention-stop	Intervention-no-dosechange	Intervention-no-newdrug	T01 (with Intervention.)	T01	B01AC06	A: no change	0	100	Aspirin Cardio 100, tablets	1000	4	no changes required	1
Z006_JXU	Z006	Intervention	Intervention-stop	Intervention-no-dosechange	Intervention-no-newdrug	T01 (with Intervention.)	T01	C07AB07	A: no change	0	5	Bilol 5 mg, tablets	1000	4	no changes required	1
Z006_JXU	Z006	Intervention	Intervention-stop	Intervention-no-dosechange	Intervention-no-newdrug	T01 (with Intervention.)	T01	C10AA05	A: no change	0	10	Atorsan 10 mg, tablets	1000	4	no changes required	1
Z006_JXU	Z006	Intervention	Intervention-stop	Intervention-no-dosechange	Intervention-no-newdrug	T01 (with Intervention.)	T01	C09AA03	A: no change	0	20	Lisinopril Actavis 20 mg, tablets	1000	4	no changes required	1
Z006_JXU	Z006	Intervention	Intervention-stop	Intervention-no-dosechange	Intervention-no-newdrug	T01 (with Intervention.)	T01	C08CA01	A: no change	0	10	Amlo Actavis 10 mg, tablets	1000	4	no changes required	1
Z006_JXU	Z006	Intervention	Intervention-stop	Intervention-dosechange	Intervention-no-newdrug	T01 (with Intervention.)	T01	N06AB04	B: new dose	1	20	Citalopram Actavis 20 mg, tablets	1000	2	inadequate dosing	1
Z006_JXU	Z006	Intervention	Intervention-stop	Intervention-no-dosechange	Intervention-no-newdrug	T01 (with Intervention.)	T01	N06AX11	A: no change	0	30	Mirtazapin Actavis 30 mg, tablets	10	0	no indication	0
Z006_JXU	Z006	Intervention	Intervention-stop	Intervention-no-dosechange	Intervention-no-newdrug	T01 (with Intervention.)	T01	C01EX	D: Stopp	3	1	Padmed Circosan, capsule	1000	0	no indication	1
Z006_JXU	Z006	Intervention	Intervention-stop	Intervention-no-dosechange	Intervention-no-newdrug	T01 (with Intervention.)	T01	A12AX	A: no change	0	1	Kalcipos-D3 500/800, tablets	1110	4	no changes required	1
Z006_JXU	Z006	Intervention	Intervention-stop	Intervention-no-dosechange	Intervention-no-newdrug	T01 (with Intervention.)	T01	A12CB02	A: no change	0	30	Burgerstein Zinkglukonat 30 mg, tablets	2000	4	no changes required	1
Z006_JXU	Z006	Intervention	Intervention-stop	NA	NA	T1 (with Intervention.)	T1	B01AC06		NA	100	Aspirin Cardio 100, tablets	1000	NA		NA
Z006_JXU	Z006	Intervention	Intervention-stop	NA	NA	T1 (with Intervention.)	T1	C08CA01		NA	10	Amlo Actavis 10 mg, tablets	1000	NA		NA
Z006_JXU	Z006	Intervention	Intervention-stop	NA	NA	T1 (with Intervention.)	T1	C07AB07		NA	5	Bilol 5 mg, tablets	1000	NA		NA
Z006_JXU	Z006	Intervention	Intervention-stop	NA	NA	T1 (with Intervention.)	T1	C09AA03		NA	20	Lisitril 20, tablets	1000	NA		NA
Z006_JXU	Z006	Intervention	Intervention-stop	NA	NA	T1 (with Intervention.)	T1	N06AB10		NA	20	Cipralex 20 mg, tablets	1000	NA		NA
Z006_JXU	Z006	Intervention	Intervention-stop	NA	NA	T1 (with Intervention.)	T1	N06AX11		NA	30	Mirtazapin Actavis 30 mg, tablets	1	NA		NA
Z006_JXU	Z006	Intervention	Intervention-stop	NA	NA	T1 (with Intervention.)	T1	A12AX		NA	1	Kalcipos-D3 500/800, tablets	1110	NA		NA
Z006_JXU	Z006	Intervention	Intervention-stop	NA	NA	T1 (with Intervention.)	T1	C01EX		NA	1	Padmed Circosan, capsule	1000	NA		NA
Z006_JXU	Z006	Intervention	Intervention-stop	NA	NA	T1 (with Intervention.)	T1	A07FA02		NA	250	Perenterol 250, Sachets	1110	NA		NA
Z006_JXU	Z006	Intervention	Intervention-stop	NA	NA	T2 (with Intervention.)	T2	B01AC06		NA	100	Aspirin Cardio 100, tablets	1000	NA		NA
Z006_JXU	Z006	Intervention	Intervention-stop	NA	NA	T2 (with Intervention.)	T2	C08CA01		NA	10	Amlo Actavis 10 mg, tablets	1000	NA		NA
Z006_JXU	Z006	Intervention	Intervention-stop	NA	NA	T2 (with Intervention.)	T2	C07AB07		NA	5	Bilol 5 mg, tablets	1000	NA		NA
Z006_JXU	Z006	Intervention	Intervention-stop	NA	NA	T2 (with Intervention.)	T2	C09AA03		NA	20	Lisitril 20, tablets	1000	NA		NA
Z006_JXU	Z006	Intervention	Intervention-stop	NA	NA	T2 (with Intervention.)	T2	N06AB10		NA	20	Cipralex 20 mg, tablets	1000	NA		NA
Z006_JXU	Z006	Intervention	Intervention-stop	NA	NA	T2 (with Intervention.)	T2	N06AX11		NA	30	Mirtazapin Actavis 30 mg, tablets	1	NA		NA
Z006_JXU	Z006	Intervention	Intervention-stop	NA	NA	T2 (with Intervention.)	T2	A12AX		NA	1	Kalcipos-D3 500/800, tablets	1110	NA		NA
Z006_JXU	Z006	Intervention	Intervention-stop	NA	NA	T2 (with Intervention.)	T2	C01EX		NA	1	Padmed Circosan, capsule	1000	NA		NA
Z006_JXU	Z006	Intervention	Intervention-stop	NA	NA	T2 (with Intervention.)	T2	M05BA08		NA	1	Aclasta, injectable solution	1000	NA		NA
Z006_T84	Z006	Intervention	Intervention-no-stop	Intervention-no-dosechange	Intervention-no-newdrug	T01 (with Intervention.)	T01	B01AC06	A: no change	0	100	Aspirin Cardio 100, tablets	1000	4	no changes required	1
Z006_T84	Z006	Intervention	Intervention-no-stop	Intervention-no-dosechange	Intervention-no-newdrug	T01 (with Intervention.)	T01	C07AB07	A: no change	0	2.5	Concor 2,5 mg, tablets	1000	4	no changes required	1
Z006_T84	Z006	Intervention	Intervention-no-stop	Intervention-no-dosechange	Intervention-no-newdrug	T01 (with Intervention.)	T01	A02BC02	A: no change	0	40	Panprax 40 mg, tablets	1000	4	no changes required	1
Z006_T84	Z006	Intervention	Intervention-no-stop	Intervention-no-dosechange	Intervention-no-newdrug	T01 (with Intervention.)	T01	A09AA02	A: no change	0	1	Creon 40'000, capsule	1110	4	no changes required	1
Z006_T84	Z006	Intervention	Intervention-no-stop	Intervention-no-dosechange	Intervention-no-newdrug	T01 (with Intervention.)	T01	A12AA06	A: no change	0	500	Calcium Sandoz 500, effervesent tablets	1000	4	no changes required	1
Z006_T84	Z006	Intervention	Intervention-no-stop	Intervention-no-dosechange	Intervention-no-newdrug	T01 (with Intervention.)	T01	A12CC05	A: no change	0	1	Magnesiocard 5mmol	1000	4	no changes required	1
Z006_T84	Z006	Intervention	Intervention-no-stop	Intervention-no-dosechange	Intervention-no-newdrug	T01 (with Intervention.)	T01	A11CC05	A: no change	0	1	Vitamin D3 Streuli, injectable solution	1000	4	no changes required	1
Z006_T84	Z006	Intervention	Intervention-no-stop	Intervention-no-dosechange	Intervention-no-newdrug	T01 (with Intervention.)	T01	B03BA03	A: no change	0	1000	Vitarubin Depot	1000	4	no changes required	1
Z006_T84	Z006	Intervention	Intervention-no-stop	Intervention-no-dosechange	Intervention-no-newdrug	T01 (with Intervention.)	T01	A11CC04	A: no change	0	250	Rocaltrol 0,25 ug, capsule	1000	4	no changes required	1
Z006_T84	Z006	Intervention	Intervention-no-stop	Intervention-no-dosechange	Intervention-no-newdrug	T01 (with Intervention.)	T01	A12CB02	A: no change	0	20	Zink Verla 20, tablets	1000	4	no changes required	1
Z006_T84	Z006	Intervention	Intervention-no-stop	Intervention-no-dosechange	Intervention-no-newdrug	T01 (with Intervention.)	T01	N02AA01	A: no change	0	25	opioid analgetics	1000	4	no changes required	1
Z006_T84	Z006	Intervention	Intervention-no-stop	Intervention-no-dosechange	Intervention-no-newdrug	T01 (with Intervention.)	T01	A02AH	A: no change	0	500	Nephrotrans, capsule	1110	4	no changes required	1
Z006_T84	Z006	Intervention	Intervention-no-stop	NA	NA	T1 (with Intervention.)	T1	B01AC06		NA	100	Aspirin Cardio 100, tablets	1000	NA		NA
Z006_T84	Z006	Intervention	Intervention-no-stop	NA	NA	T1 (with Intervention.)	T1	C07AB07		NA	2.5	Concor 2,5 mg, tablets	1000	NA		NA
Z006_T84	Z006	Intervention	Intervention-no-stop	NA	NA	T1 (with Intervention.)	T1	A09AA02		NA	1	Creon 40'000, capsule	1100	NA		NA
Z006_T84	Z006	Intervention	Intervention-no-stop	NA	NA	T1 (with Intervention.)	T1	A12AA06		NA	500	Calcium Sandoz 500, effervesent tablets	1000	NA		NA
Z006_T84	Z006	Intervention	Intervention-no-stop	NA	NA	T1 (with Intervention.)	T1	A12CC05		NA	5	Magnesiocard 5 Citron, granulate	1000	NA		NA
Z006_T84	Z006	Intervention	Intervention-no-stop	NA	NA	T1 (with Intervention.)	T1	A02AH		NA	500	Nephrotrans, capsule	1110	NA		NA
Z006_T84	Z006	Intervention	Intervention-no-stop	NA	NA	T1 (with Intervention.)	T1	A02BC02		NA	20	Panprax 20 mg, tablets	1000	NA		NA
Z006_T84	Z006	Intervention	Intervention-no-stop	NA	NA	T1 (with Intervention.)	T1	A11CC04		NA	250	Rocaltrol 0,25 ug, capsule	10	NA		NA
Z006_T84	Z006	Intervention	Intervention-no-stop	NA	NA	T1 (with Intervention.)	T1	B03BA03		NA	1	Vitarubin Depot 1000, injectable solution	1000	NA		NA
Z006_T84	Z006	Intervention	Intervention-no-stop	NA	NA	T1 (with Intervention.)	T1	A12CB02		NA	20	Zink Verla 20, tablets	1000	NA		NA
Z006_T84	Z006	Intervention	Intervention-no-stop	NA	NA	T1 (with Intervention.)	T1	A11CC05		NA	1	Vitamin D3 Streuli, injectable solution	1000	NA		NA
Z006_T84	Z006	Intervention	Intervention-no-stop	NA	NA	T1 (with Intervention.)	T1	N02AA01		NA	25	opioid analgetics	1000	NA		NA
Z006_T84	Z006	Intervention	Intervention-no-stop	NA	NA	T2 (with Intervention.)	T2	B01AC06		NA	100	Aspirin Cardio 100, tablets	1000	NA		NA
Z006_T84	Z006	Intervention	Intervention-no-stop	NA	NA	T2 (with Intervention.)	T2	C07AB07		NA	2.5	Concor 2,5 mg, tablets	1000	NA		NA
Z006_T84	Z006	Intervention	Intervention-no-stop	NA	NA	T2 (with Intervention.)	T2	A09AA02		NA	1	Creon 25'000, capsule	2110	NA		NA
Z006_T84	Z006	Intervention	Intervention-no-stop	NA	NA	T2 (with Intervention.)	T2	A12CC05		NA	5	Magnesiocard 5 Citron, granulate	1000	NA		NA
Z006_T84	Z006	Intervention	Intervention-no-stop	NA	NA	T2 (with Intervention.)	T2	A02AH		NA	500	Nephrotrans, capsule	1110	NA		NA
Z006_T84	Z006	Intervention	Intervention-no-stop	NA	NA	T2 (with Intervention.)	T2	A02BC02		NA	20	Panprax 20 mg, tablets	1000	NA		NA
Z006_T84	Z006	Intervention	Intervention-no-stop	NA	NA	T2 (with Intervention.)	T2	A11CC04		NA	250	Rocaltrol 0,25 ug, capsule	10	NA		NA
Z006_T84	Z006	Intervention	Intervention-no-stop	NA	NA	T2 (with Intervention.)	T2	A12CB02		NA	20	Zink Verla 20, tablets	1000	NA		NA
Z006_T84	Z006	Intervention	Intervention-no-stop	NA	NA	T2 (with Intervention.)	T2	A11CC05		NA	1	Vi-De 3, drops	1000	NA		NA
Z006_T84	Z006	Intervention	Intervention-no-stop	NA	NA	T2 (with Intervention.)	T2	N02AA01		NA	25	opioid analgetics	1000	NA		NA
Z006_T84	Z006	Intervention	Intervention-no-stop	NA	NA	T2 (with Intervention.)	T2	A07DA03		NA	1	Imodium lingual , tablets	1110	NA		NA
Z007_BSP	Z007	Intervention	Intervention-stop	Intervention-no-dosechange	Intervention-no-newdrug	T01 (with Intervention.)	T01	B01AF01	A: no change	0	20	Xarelto 20mg, tablets	1000	4	no changes required	1
Z007_BSP	Z007	Intervention	Intervention-stop	Intervention-no-dosechange	Intervention-no-newdrug	T01 (with Intervention.)	T01	C01BD01	A: no change	0	200	Escodaron 200, tablets	1000	4	no changes required	1
Z007_BSP	Z007	Intervention	Intervention-stop	Intervention-no-dosechange	Intervention-no-newdrug	T01 (with Intervention.)	T01	C09DX03	A: no change	0	1	Vascord HCT 20/5/12.5mg, tablets	1000	4	no changes required	1
Z007_BSP	Z007	Intervention	Intervention-stop	Intervention-no-dosechange	Intervention-no-newdrug	T01 (with Intervention.)	T01	C03CA01	D: Stopp	3	40	Furodrix, tablets	1000	0	no indication	1
Z007_BSP	Z007	Intervention	Intervention-stop	Intervention-no-dosechange	Intervention-no-newdrug	T01 (with Intervention.)	T01	M04AA01	A: no change	0	100	Uriconorm 100 mg, tablets	1000	4	no changes required	1
Z007_BSP	Z007	Intervention	Intervention-stop	NA	NA	T1 (with Intervention.)	T1	M04AA01		NA	100	Uriconorm 100 mg, tablets	1000	NA		NA
Z007_BSP	Z007	Intervention	Intervention-stop	NA	NA	T1 (with Intervention.)	T1	C09DX03		NA	1	Vascord HCT 20/5/12.5mg, tablets	1000	NA		NA
Z007_BSP	Z007	Intervention	Intervention-stop	NA	NA	T1 (with Intervention.)	T1	B01AF01		NA	20	Xarelto 20mg, tablets	1000	NA		NA
Z007_BSP	Z007	Intervention	Intervention-stop	NA	NA	T1 (with Intervention.)	T1	N02AX06		NA	150	Palexia retard 150 mg, tablets retarded	1010	NA		NA
Z007_BSP	Z007	Intervention	Intervention-stop	NA	NA	T2 (with Intervention.)	T2	M04AA01		NA	100	Uriconorm 100 mg, tablets	1000	NA		NA
Z007_BSP	Z007	Intervention	Intervention-stop	NA	NA	T2 (with Intervention.)	T2	C09DX03		NA	1	Vascord HCT 20/5/12.5mg, tablets	1000	NA		NA
Z007_BSP	Z007	Intervention	Intervention-stop	NA	NA	T2 (with Intervention.)	T2	B01AF01		NA	20	Xarelto 20mg, tablets	1000	NA		NA
Z007_BSP	Z007	Intervention	Intervention-stop	NA	NA	T2 (with Intervention.)	T2	C01BD01		NA	200	Escodaron 200, tablets	1000	NA		NA
Z007_BSP	Z007	Intervention	Intervention-stop	NA	NA	T2 (with Intervention.)	T2	M05BA06		NA	150	Ibandronat Actavis Osteo 150 mg, tablets	1000	NA		NA
Z007_BSP	Z007	Intervention	Intervention-stop	NA	NA	T2 (with Intervention.)	T2	A11CC05		NA	8	Vitamin D3 Streuli, drinkable solution	1000	NA		NA
Z007_E34	Z007	Intervention	Intervention-stop	Intervention-no-dosechange	Intervention-no-newdrug	T01 (with Intervention.)	T01	C09AA04	A: no change	0	5	Coversum N 5mg, tablets	0.5/0/0/0	4	no changes required	1
Z007_E34	Z007	Intervention	Intervention-stop	Intervention-no-dosechange	Intervention-no-newdrug	T01 (with Intervention.)	T01	B01AC06	D: Stopp	3	100	Aspirin Cardio 100, tablets	1000	1	side effects	1
Z007_E34	Z007	Intervention	Intervention-stop	Intervention-no-dosechange	Intervention-no-newdrug	T01 (with Intervention.)	T01	A02BC02	A: no change	0	40	Panprax 40 mg, tablets	1000	4	no changes required	1
Z007_E34	Z007	Intervention	Intervention-stop	Intervention-no-dosechange	Intervention-no-newdrug	T01 (with Intervention.)	T01	R03BB04	A: no change	0	18	Spiriva 18 mcg, capsule for inhalation	1000	4	no changes required	1
Z007_E34	Z007	Intervention	Intervention-stop	Intervention-no-dosechange	Intervention-no-newdrug	T01 (with Intervention.)	T01	A12AX	A: no change	0	1	Calcium D3 Sandoz 500/440, Instant-powder	1000	0	no indication	0
Z007_E34	Z007	Intervention	Intervention-stop	Intervention-no-dosechange	Intervention-no-newdrug	T01 (with Intervention.)	T01	P01BA02	A: no change	0	200	Plaquenil, tablets	1010	4	no changes required	1
Z007_E34	Z007	Intervention	Intervention-stop	Intervention-no-dosechange	Intervention-no-newdrug	T01 (with Intervention.)	T01	L01BA01	A: no change	0	20	Metoject 20 mg, injectable solution	1000	4	no changes required	1
Z007_E34	Z007	Intervention	Intervention-stop	Intervention-no-dosechange	Intervention-no-newdrug	T01 (with Intervention.)	T01	B03BB01	A: no change	0	5	Acidum folicum Streuli 5 mg, tablets	2000	4	no changes required	1
Z007_E34	Z007	Intervention	Intervention-stop	Intervention-no-dosechange	Intervention-no-newdrug	T01 (with Intervention.)	T01	B01AA04	A: no change	0	1	Marcoumar, tablets	1000	4	no changes required	1
Z007_E34	Z007	Intervention	Intervention-stop	Intervention-no-dosechange	Intervention-no-newdrug	T01 (with Intervention.)	T01	A07EC01	A: no change	0	500	Salazopyrin EN, Dragées	2020	4	no changes required	1
Z007_E34	Z007	Intervention	Intervention-stop	Intervention-no-dosechange	Intervention-no-newdrug	T01 (with Intervention.)	T01	M04AA01	A: no change	0	100	Uriconorm 100 mg, tablets	1000	4	no changes required	1
Z007_E34	Z007	Intervention	Intervention-stop	NA	NA	T1 (with Intervention.)	T1	C09AA04		NA	5	Coversum N 5mg, tablets	0.5/0/0/0	NA		NA
Z007_E34	Z007	Intervention	Intervention-stop	NA	NA	T1 (with Intervention.)	T1	B01AC06		NA	100	Aspirin Cardio 100, tablets	1000	NA		NA
Z007_E34	Z007	Intervention	Intervention-stop	NA	NA	T1 (with Intervention.)	T1	H02AB06		NA	5	Spiricort 5, tablets	2/0/0.5/0	NA		NA
Z007_E34	Z007	Intervention	Intervention-stop	NA	NA	T1 (with Intervention.)	T1	R05CB01		NA	200	Fluimucil 200 , tablets effervescenti	1000	NA		NA
Z007_E34	Z007	Intervention	Intervention-stop	NA	NA	T1 (with Intervention.)	T1	B03BB01		NA	5	Acidum Folicum Hänseler 5 mg, tablets	1000	NA		NA
Z007_E34	Z007	Intervention	Intervention-stop	NA	NA	T1 (with Intervention.)	T1	L01BA01		NA	20	Metoject 20 mg, injectable solution	1000	NA		NA
Z007_E34	Z007	Intervention	Intervention-stop	NA	NA	T1 (with Intervention.)	T1	P01BA02		NA	200	Plaquenil, tablets	1010	NA		NA
Z007_E34	Z007	Intervention	Intervention-stop	NA	NA	T1 (with Intervention.)	T1	A07EC01		NA	500	Salazopyrin, tablets	2020	NA		NA
Z007_E34	Z007	Intervention	Intervention-stop	NA	NA	T1 (with Intervention.)	T1	R03AL04		NA	1	Ultibro Breezhaler 110/50, powder for inhalation	1000	NA		NA
Z007_E34	Z007	Intervention	Intervention-stop	NA	NA	T2 (with Intervention.)	T2	C09AA04		NA	5	Coversum N 5mg, tablets	0.5/0/0/0	NA		NA
Z007_E34	Z007	Intervention	Intervention-stop	NA	NA	T2 (with Intervention.)	T2	H02AB06		NA	5	Spiricort 5, tablets	1/0/0.5/0	NA		NA
Z007_E34	Z007	Intervention	Intervention-stop	NA	NA	T2 (with Intervention.)	T2	R05CB01		NA	200	Fluimucil 200 , tablets effervescenti	1000	NA		NA
Z007_E34	Z007	Intervention	Intervention-stop	NA	NA	T2 (with Intervention.)	T2	P01BA02		NA	200	Plaquenil, tablets	1010	NA		NA
Z007_E34	Z007	Intervention	Intervention-stop	NA	NA	T2 (with Intervention.)	T2	A07EC01		NA	500	Salazopyrin, tablets	2010	NA		NA
Z007_E34	Z007	Intervention	Intervention-stop	NA	NA	T2 (with Intervention.)	T2	R03AL04		NA	1	Ultibro Breezhaler 110/50, powder for inhalation	1000	NA		NA
Z007_E34	Z007	Intervention	Intervention-stop	NA	NA	T2 (with Intervention.)	T2	A02BC02		NA	40	Panprax 40 mg, tablets	1000	NA		NA
Z007_E34	Z007	Intervention	Intervention-stop	NA	NA	T2 (with Intervention.)	T2	A11CC05		NA	1	Vitamin D3 Wild, oil	1000	NA		NA
Z007_FRN	Z007	Intervention	Intervention-no-stop	Intervention-no-dosechange	Intervention-no-newdrug	T01 (with Intervention.)	T01	B01AA04	A: no change	0	1	Marcoumar, tablets	1000	4	no changes required	1
Z007_FRN	Z007	Intervention	Intervention-no-stop	Intervention-no-dosechange	Intervention-no-newdrug	T01 (with Intervention.)	T01	C09AA03	A: no change	0	10	Lisinopril Actavis 10 mg, tablets	0.25/0/0/0	2	inadequate dosing	1
Z007_FRN	Z007	Intervention	Intervention-no-stop	Intervention-no-dosechange	Intervention-no-newdrug	T01 (with Intervention.)	T01	C10AA03	A: no change	0	40	Pravastatin Actavis 40 mg, tablets	10	4	no changes required	1
Z007_FRN	Z007	Intervention	Intervention-no-stop	Intervention-no-dosechange	Intervention-no-newdrug	T01 (with Intervention.)	T01	C03CA04	A: no change	0	200	Torem 200, tablets	0.25/0/0/0	4	no changes required	1
Z007_FRN	Z007	Intervention	Intervention-no-stop	Intervention-no-dosechange	Intervention-no-newdrug	T01 (with Intervention.)	T01	G04CX02	A: no change	0	1	Prostagutt F, capsule	1010	4	no changes required	1
Z007_FRN	Z007	Intervention	Intervention-no-stop	Intervention-no-dosechange	Intervention-no-newdrug	T01 (with Intervention.)	T01	C01BD01	A: no change	0	200	Amiodaron-Mepha 200 mg, tablets	1000	4	no changes required	1
Z007_FRN	Z007	Intervention	Intervention-no-stop	NA	NA	T1 (with Intervention.)	T1	B01AA04		NA	1	Marcoumar, tablets	1000	NA		NA
Z007_FRN	Z007	Intervention	Intervention-no-stop	NA	NA	T1 (with Intervention.)	T1	C01BD01		NA	200	Escodaron 200, tablets	1000	NA		NA
Z007_FRN	Z007	Intervention	Intervention-no-stop	NA	NA	T1 (with Intervention.)	T1	C09AA03		NA	10	Lisinopril Actavis 10 mg, tablets	0.25/0/0/0	NA		NA
Z007_FRN	Z007	Intervention	Intervention-no-stop	NA	NA	T1 (with Intervention.)	T1	C10AA03		NA	40	Pravastatin Actavis 40 mg, tablets	10	NA		NA
Z007_FRN	Z007	Intervention	Intervention-no-stop	NA	NA	T1 (with Intervention.)	T1	C03CA04		NA	10	Torasemid Actavis 10, tablets	2000	NA		NA
Z007_FRN	Z007	Intervention	Intervention-no-stop	NA	NA	T1 (with Intervention.)	T1	G04CX02		NA	1	Prostagutt F, capsule	1010	NA		NA
Z007_FRN	Z007	Intervention	Intervention-no-stop	NA	NA	T2 (with Intervention.)	T2	B01AA04		NA	1	Marcoumar, tablets	1000	NA		NA
Z007_FRN	Z007	Intervention	Intervention-no-stop	NA	NA	T2 (with Intervention.)	T2	C09AA03		NA	10	Lisinopril Actavis 10 mg, tablets	0.25/0/0/0	NA		NA
Z007_FRN	Z007	Intervention	Intervention-no-stop	NA	NA	T2 (with Intervention.)	T2	C10AA03		NA	40	Pravastatin Actavis 40 mg, tablets	10	NA		NA
Z007_FRN	Z007	Intervention	Intervention-no-stop	NA	NA	T2 (with Intervention.)	T2	C03CA04		NA	10	Torasemid Actavis 10, tablets	2100	NA		NA
Z007_FRN	Z007	Intervention	Intervention-no-stop	NA	NA	T2 (with Intervention.)	T2	C07AB02		NA	25	Beloc Zok 25 mg, tablets retarded	1000	NA		NA
Z007_FRN	Z007	Intervention	Intervention-no-stop	NA	NA	T2 (with Intervention.)	T2	H02AB07		NA	20	Prednison Axapharm 20 mg, tablets	0.5/0/0/0	NA		NA
Z007_FRN	Z007	Intervention	Intervention-no-stop	NA	NA	T2 (with Intervention.)	T2	A06AD65		NA	1	Movicol powder	1000	NA		NA
Z007_FRN	Z007	Intervention	Intervention-no-stop	NA	NA	T2 (with Intervention.)	T2	N02BE01		NA	500	Acetalgin 500 mg, suppository	1110	NA		NA
Z007_KHO	Z007	Intervention	Intervention-stop	Intervention-no-dosechange	Intervention-no-newdrug	T01 (with Intervention.)	T01	N02AB03	A: no change	0	100	Fentanyl Helvepharm TTS 100, transdermal	1000	2	inadequate dosing	1
Z007_KHO	Z007	Intervention	Intervention-stop	Intervention-no-dosechange	Intervention-no-newdrug	T01 (with Intervention.)	T01	N02AA01	A: no change	0	60	MST Continus 60 mg tablets retard	1000	2	inadequate dosing	0
Z007_KHO	Z007	Intervention	Intervention-stop	Intervention-no-dosechange	Intervention-no-newdrug	T01 (with Intervention.)	T01	N05BA01	A: no change	0	5	Valium Roche 5 mg, tablets	1011	4	no changes required	1
Z007_KHO	Z007	Intervention	Intervention-stop	Intervention-no-dosechange	Intervention-no-newdrug	T01 (with Intervention.)	T01	H03AA01	A: no change	0	0.1	Eltroxin-LF, 0.1 mg, tablets	10	4	no changes required	1
Z007_KHO	Z007	Intervention	Intervention-stop	Intervention-no-dosechange	Intervention-no-newdrug	T01 (with Intervention.)	T01	A12AX	A: no change	0	1	Calcimagona-D3 Forte, tablets	1010	2	inadequate dosing	0
Z007_KHO	Z007	Intervention	Intervention-stop	Intervention-no-dosechange	Intervention-no-newdrug	T01 (with Intervention.)	T01	N02BE01	D: Stopp	3	1000	Acetalgin 1g, tablets	1111	0	no indication	1
Z007_KHO	Z007	Intervention	Intervention-stop	Intervention-no-dosechange	Intervention-no-newdrug	T01 (with Intervention.)	T01	M05BX04	A: no change	0	60	Prolia, injectable solution ready pen	1000	4	no changes required	1
Z007_KHO	Z007	Intervention	Intervention-stop	Intervention-no-dosechange	Intervention-no-newdrug	T01 (with Intervention.)	T01	C08CA01	A: no change	0	10	Norvasc 10 mg, tablets	1000	4	no changes required	1
Z007_KHO	Z007	Intervention	Intervention-stop	NA	NA	T1 (with Intervention.)	T1	H03AA01		NA	100	Eltroxin-LF, 0.1 mg, tablets	10	NA		NA
Z007_KHO	Z007	Intervention	Intervention-stop	NA	NA	T1 (with Intervention.)	T1	N05BA01		NA	5	Valium Roche 5 mg, tablets	1011	NA		NA
Z007_KHO	Z007	Intervention	Intervention-stop	NA	NA	T1 (with Intervention.)	T1	N02AA01		NA	60	MST Continus 60 mg tablets retard	1000	NA		NA
Z007_KHO	Z007	Intervention	Intervention-stop	NA	NA	T1 (with Intervention.)	T1	B01AA04		NA	1	Marcoumar, tablets	1000	NA		NA
Z007_KHO	Z007	Intervention	Intervention-stop	NA	NA	T1 (with Intervention.)	T1	A06AD65		NA	1	Movicol powder	1000	NA		NA
Z007_KHO	Z007	Intervention	Intervention-stop	NA	NA	T1 (with Intervention.)	T1	C09DA08		NA	1	Votum plus 20/12.5, tablets	1000	NA		NA
Z007_KHO	Z007	Intervention	Intervention-stop	NA	NA	T1 (with Intervention.)	T1	N02AA01		NA	4	Morphini hydrochloridum Streuli 20 mg/ml, drops	1110	NA		NA
Z007_KHO	Z007	Intervention	Intervention-stop	NA	NA	T1 (with Intervention.)	T1	N02AB03		NA	100	Fentanyl Actavis 100, transdermal	1000	NA		NA
Z007_KHO	Z007	Intervention	Intervention-stop	NA	NA	T1 (with Intervention.)	T1	M05BX04		NA	1	Prolia, injectable solution ready pen	1000	NA		NA
Z007_KHO	Z007	Intervention	Intervention-stop	NA	NA	T1 (with Intervention.)	T1	A12AX		NA	1	Calcimagona-D3, tablets	1000	NA		NA
Z007_KHO	Z007	Intervention	Intervention-stop	NA	NA	T2 (with Intervention.)	T2	H03AA01		NA	100	Eltroxin-LF, 0.1 mg, tablets	1000	NA		NA
Z007_KHO	Z007	Intervention	Intervention-stop	NA	NA	T2 (with Intervention.)	T2	N05BA06		NA	1	Temesta 1mg, tablets	0.5/0/0/0	NA		NA
Z007_KHO	Z007	Intervention	Intervention-stop	NA	NA	T2 (with Intervention.)	T2	B01AA04		NA	1	Marcoumar, tablets	1000	NA		NA
Z007_KHO	Z007	Intervention	Intervention-stop	NA	NA	T2 (with Intervention.)	T2	M05BX04		NA	1	Prolia, injectable solution ready pen	1000	NA		NA
Z007_KHO	Z007	Intervention	Intervention-stop	NA	NA	T2 (with Intervention.)	T2	A12AX		NA	1	Kalcipos-D3 500/800, tablets	1000	NA		NA
Z007_KHO	Z007	Intervention	Intervention-stop	NA	NA	T2 (with Intervention.)	T2	A12CC04		NA	300	Magnesium-Diasporal 300 granulate	101	NA		NA
Z007_KHO	Z007	Intervention	Intervention-stop	NA	NA	T2 (with Intervention.)	T2	N02AA03		NA	2.6	Palladon 2,6 mg, capsule	1111	NA		NA
Z007_KHO	Z007	Intervention	Intervention-stop	NA	NA	T2 (with Intervention.)	T2	N02AA03		NA	4	Palladon Retard 4 mg, capsule retareded	1010	NA		NA
Z007_KHO	Z007	Intervention	Intervention-stop	NA	NA	T2 (with Intervention.)	T2	C09DB01		NA	1	Exforge 10/160 mg, tablets	1000	NA		NA
Z007_KHO	Z007	Intervention	Intervention-stop	NA	NA	T2 (with Intervention.)	T2	C03CA04		NA	10	Torasemid Actavis 10, tablets	0.5/0/0/0	NA		NA
Z007_NHF	Z007	Intervention	Intervention-no-stop	Intervention-no-dosechange	Intervention-no-newdrug	T01 (with Intervention.)	T01	N06AX05	A: no change	0	50	Trittico 50 mg, tablets	0/0/0.5/0	4	no changes required	1
Z007_NHF	Z007	Intervention	Intervention-no-stop	Intervention-no-dosechange	Intervention-no-newdrug	T01 (with Intervention.)	T01	M05BX04	A: no change	0	60	Prolia, injectable solution ready pen	1000	4	no changes required	1
Z007_NHF	Z007	Intervention	Intervention-no-stop	Intervention-no-dosechange	Intervention-no-newdrug	T01 (with Intervention.)	T01	A11CC05	A: no change	0	8	Vitamin D3 Streuli, drinkable solution	1000	4	no changes required	1
Z007_NHF	Z007	Intervention	Intervention-no-stop	Intervention-no-dosechange	Intervention-no-newdrug	T01 (with Intervention.)	T01	A12AX	A: no change	0	1	Kalcipos-D3 500/800, tablets	1000	2	inadequate dosing	1
Z007_NHF	Z007	Intervention	Intervention-no-stop	Intervention-no-dosechange	Intervention-no-newdrug	T01 (with Intervention.)	T01	C09BA04	A: no change	0	1	Coversum N combi 5/1.25, tablets	10	4	no changes required	1
Z007_NHF	Z007	Intervention	Intervention-no-stop	Intervention-no-dosechange	Intervention-no-newdrug	T01 (with Intervention.)	T01	C07AG02	A: no change	0	12.5	Dilatrend 12,5 mg, tablets	0.5/0/0/0	4	no changes required	1
Z007_NHF	Z007	Intervention	Intervention-no-stop	NA	NA	T1 (with Intervention.)	T1	N06AX05		NA	50	Trittico 50 mg, tablets	0/0/0.5/0	NA		NA
Z007_NHF	Z007	Intervention	Intervention-no-stop	NA	NA	T1 (with Intervention.)	T1	M05BX04		NA	60	Prolia, injectable solution ready pen	1000	NA		NA
Z007_NHF	Z007	Intervention	Intervention-no-stop	NA	NA	T1 (with Intervention.)	T1	A11CC05		NA	8	Vitamin D3 Streuli, drinkable solution	1000	NA		NA
Z007_NHF	Z007	Intervention	Intervention-no-stop	NA	NA	T1 (with Intervention.)	T1	A12AX		NA	1	Kalcipos-D3 500/800, tablets	1000	NA		NA
Z007_NHF	Z007	Intervention	Intervention-no-stop	NA	NA	T1 (with Intervention.)	T1	C09BA04		NA	1	Coversum N combi 5/1.25, tablets	10	NA		NA
Z007_NHF	Z007	Intervention	Intervention-no-stop	NA	NA	T1 (with Intervention.)	T1	C07AG02		NA	12.5	Dilatrend 12,5 mg, tablets	1010	NA		NA
Z007_NHF	Z007	Intervention	Intervention-no-stop	NA	NA	T2 (with Intervention.)	T2	N06AX05		NA	50	Trittico 50 mg, tablets	0/0/0.5/0	NA		NA
Z007_NHF	Z007	Intervention	Intervention-no-stop	NA	NA	T2 (with Intervention.)	T2	M05BX04		NA	60	Prolia, injectable solution ready pen	1000	NA		NA
Z007_NHF	Z007	Intervention	Intervention-no-stop	NA	NA	T2 (with Intervention.)	T2	A11CC05		NA	8	Vitamin D3 Streuli, drinkable solution	1000	NA		NA
Z007_NHF	Z007	Intervention	Intervention-no-stop	NA	NA	T2 (with Intervention.)	T2	A12AX		NA	1	Kalcipos-D3 500/800, tablets	1000	NA		NA
Z007_NHF	Z007	Intervention	Intervention-no-stop	NA	NA	T2 (with Intervention.)	T2	C09BA04		NA	1	Coversum N combi 5/1.25, tablets	10	NA		NA
Z007_NHF	Z007	Intervention	Intervention-no-stop	NA	NA	T2 (with Intervention.)	T2	C07AG02		NA	12.5	Dilatrend 12,5 mg, tablets	1010	NA		NA
Z007_NHF	Z007	Intervention	Intervention-no-stop	NA	NA	T2 (with Intervention.)	T2	G04BD09		NA	1	Spasmo-Urgenin Neo, confetti	1	NA		NA
Z007_PPC	Z007	Intervention	Intervention-no-stop	Intervention-no-dosechange	Intervention-no-newdrug	T01 (with Intervention.)	T01	C10AA07	A: no change	0	5	Crestor 5 mg, tablets	1000	4	no changes required	1
Z007_PPC	Z007	Intervention	Intervention-no-stop	Intervention-no-dosechange	Intervention-no-newdrug	T01 (with Intervention.)	T01	B01AC06	A: no change	0	100	Aspirin Cardio 100, tablets	1000	4	no changes required	1
Z007_PPC	Z007	Intervention	Intervention-no-stop	Intervention-no-dosechange	Intervention-no-newdrug	T01 (with Intervention.)	T01	C09AA03	A: no change	0	10	Lisinopril Actavis 10 mg, tablets	1000	4	no changes required	1
Z007_PPC	Z007	Intervention	Intervention-no-stop	Intervention-no-dosechange	Intervention-no-newdrug	T01 (with Intervention.)	T01	C08CA13	A: no change	0	10	Zanidip 10 mg, tablets	10	4	no changes required	1
Z007_PPC	Z007	Intervention	Intervention-no-stop	Intervention-no-dosechange	Intervention-no-newdrug	T01 (with Intervention.)	T01	M01AE01	A: no change	0	600	Irfen-600, tablets	1010	2	inadequate dosing	0
Z007_PPC	Z007	Intervention	Intervention-no-stop	Intervention-no-dosechange	Intervention-no-newdrug	T01 (with Intervention.)	T01	A02BC02	A: no change	0	20	Panprax 20 mg, tablets	1000	0	no indication	0
Z007_PPC	Z007	Intervention	Intervention-no-stop	Intervention-no-dosechange	Intervention-no-newdrug	T01 (with Intervention.)	T01	A12AX	A: no change	0	1	Kalcipos-D3 500/800, tablets	1000	4	no changes required	1
Z007_PPC	Z007	Intervention	Intervention-no-stop	Intervention-no-dosechange	Intervention-no-newdrug	T01 (with Intervention.)	T01	G03CX01	A: no change	0	2.5	Livial, tablets	10	4	no changes required	1
Z007_PPC	Z007	Intervention	Intervention-no-stop	NA	NA	T1 (with Intervention.)	T1	M01AE01		NA	600	Irfen-600, tablets	1110	NA		NA
Z007_PPC	Z007	Intervention	Intervention-no-stop	NA	NA	T1 (with Intervention.)	T1	G03CX01		NA	2.5	Livial, tablets	10	NA		NA
Z007_PPC	Z007	Intervention	Intervention-no-stop	NA	NA	T1 (with Intervention.)	T1	C08CA13		NA	10	Zanidip 10 mg, tablets	10	NA		NA
Z007_PPC	Z007	Intervention	Intervention-no-stop	NA	NA	T1 (with Intervention.)	T1	C10AA07		NA	10	Crestor 10 mg, tablets	1000	NA		NA
Z007_PPC	Z007	Intervention	Intervention-no-stop	NA	NA	T1 (with Intervention.)	T1	B01AC06		NA	100	Aspirin Cardio 100, tablets	1000	NA		NA
Z007_PPC	Z007	Intervention	Intervention-no-stop	NA	NA	T1 (with Intervention.)	T1	A02BC02		NA	20	Panprax 20 mg, tablets	1000	NA		NA
Z007_PPC	Z007	Intervention	Intervention-no-stop	NA	NA	T1 (with Intervention.)	T1	A12AX		NA	1	Calcimagona-D3, tablets	1000	NA		NA
Z007_PPC	Z007	Intervention	Intervention-no-stop	NA	NA	T1 (with Intervention.)	T1	C09CA06		NA	16	Pemzek 16 mg, tablets	0.5/0/0/0	NA		NA
Z007_PPC	Z007	Intervention	Intervention-no-stop	NA	NA	T2 (with Intervention.)	T2	M01AX25		NA	800	Condrosulf 800, granulate	0.5/0/0/0	NA		NA
Z007_PPC	Z007	Intervention	Intervention-no-stop	NA	NA	T2 (with Intervention.)	T2	G03CX01		NA	2.5	Livial, tablets	10	NA		NA
Z007_PPC	Z007	Intervention	Intervention-no-stop	NA	NA	T2 (with Intervention.)	T2	C08CA13		NA	10	Zanidip 10 mg, tablets	10	NA		NA
Z007_PPC	Z007	Intervention	Intervention-no-stop	NA	NA	T2 (with Intervention.)	T2	C10AA07		NA	10	Crestor 10 mg, tablets	1000	NA		NA
Z007_PPC	Z007	Intervention	Intervention-no-stop	NA	NA	T2 (with Intervention.)	T2	B01AC06		NA	100	Aspirin Cardio 100, tablets	1000	NA		NA
Z007_PPC	Z007	Intervention	Intervention-no-stop	NA	NA	T2 (with Intervention.)	T2	A02BC02		NA	20	Panprax 20 mg, tablets	1000	NA		NA
Z007_PPC	Z007	Intervention	Intervention-no-stop	NA	NA	T2 (with Intervention.)	T2	A12AX		NA	1	Calcimagona-D3, tablets	1000	NA		NA
Z007_PPC	Z007	Intervention	Intervention-no-stop	NA	NA	T2 (with Intervention.)	T2	C09CA06		NA	16	Pemzek 16 mg, tablets	0.5/0/0/0	NA		NA
Z007_SBO	Z007	Intervention	Intervention-no-stop	Intervention-no-dosechange	Intervention-no-newdrug	T01 (with Intervention.)	T01	A10BA02	A: no change	0	500	Metfin 500, tablets	1000	2	inadequate dosing	0
Z007_SBO	Z007	Intervention	Intervention-no-stop	Intervention-no-dosechange	Intervention-no-newdrug	T01 (with Intervention.)	T01	H03AA01	A: no change	0	100	Euthyrox 100, tablets	1000	4	no changes required	1
Z007_SBO	Z007	Intervention	Intervention-no-stop	Intervention-no-dosechange	Intervention-no-newdrug	T01 (with Intervention.)	T01	C10AA07	A: no change	0	20	Crestor 20 mg, tablets	10	4	no changes required	1
Z007_SBO	Z007	Intervention	Intervention-no-stop	Intervention-no-dosechange	Intervention-no-newdrug	T01 (with Intervention.)	T01	A10BH05	A: no change	0	5	Trajenta, tablets	1000	4	no changes required	1
Z007_SBO	Z007	Intervention	Intervention-no-stop	Intervention-no-dosechange	Intervention-no-newdrug	T01 (with Intervention.)	T01	B01AC06	A: no change	0	100	Aspirin Cardio 100, tablets	10	4	no changes required	1
Z007_SBO	Z007	Intervention	Intervention-no-stop	Intervention-no-dosechange	Intervention-no-newdrug	T01 (with Intervention.)	T01	C09AA04	A: no change	0	5	Coversum N 5mg, tablets	1000	4	no changes required	1
Z007_SBO	Z007	Intervention	Intervention-no-stop	NA	NA	T1 (with Intervention.)	T1	H03AA01		NA	100	Euthyrox 100, tablets	1000	NA		NA
Z007_SBO	Z007	Intervention	Intervention-no-stop	NA	NA	T1 (with Intervention.)	T1	C10AA07		NA	20	Crestor 20 mg, tablets	10	NA		NA
Z007_SBO	Z007	Intervention	Intervention-no-stop	NA	NA	T1 (with Intervention.)	T1	A10BA02		NA	500	Glucophage 500, tablets	1000	NA		NA
Z007_SBO	Z007	Intervention	Intervention-no-stop	NA	NA	T1 (with Intervention.)	T1	A10BH05		NA	5	Trajenta, tablets	1000	NA		NA
Z007_SBO	Z007	Intervention	Intervention-no-stop	NA	NA	T1 (with Intervention.)	T1	B01AC06		NA	100	Aspirin Cardio 100, tablets	1000	NA		NA
Z007_SBO	Z007	Intervention	Intervention-no-stop	NA	NA	T1 (with Intervention.)	T1	C09AA04		NA	5	Coversum N 5mg, tablets	0.5/0/0/0	NA		NA
Z007_SBO	Z007	Intervention	Intervention-no-stop	NA	NA	T2 (with Intervention.)	T2	H03AA01		NA	100	Euthyrox 100, tablets	1000	NA		NA
Z007_SBO	Z007	Intervention	Intervention-no-stop	NA	NA	T2 (with Intervention.)	T2	C10AA07		NA	20	Crestor 20 mg, tablets	10	NA		NA
Z007_SBO	Z007	Intervention	Intervention-no-stop	NA	NA	T2 (with Intervention.)	T2	A10BA02		NA	500	Glucophage 500, tablets	1000	NA		NA
Z007_SBO	Z007	Intervention	Intervention-no-stop	NA	NA	T2 (with Intervention.)	T2	A10BH05		NA	5	Trajenta, tablets	1000	NA		NA
Z007_SBO	Z007	Intervention	Intervention-no-stop	NA	NA	T2 (with Intervention.)	T2	B01AC06		NA	100	Aspirin Cardio 100, tablets	10	NA		NA
Z007_SBO	Z007	Intervention	Intervention-no-stop	NA	NA	T2 (with Intervention.)	T2	C09AA04		NA	4	Coversum 4 mg, tablets	0.5/0/0/0	NA		NA
Z007_SBO	Z007	Intervention	Intervention-no-stop	NA	NA	T2 (with Intervention.)	T2	C07AB07		NA	2.5	Bilol 2.5 mg, tablets	1000	NA		NA
Z007_UTG	Z007	Intervention	Intervention-no-stop	Intervention-no-dosechange	Intervention-no-newdrug	T01 (with Intervention.)	T01	B01AA04	A: no change	0	1	Marcoumar, tablets	1000	4	no changes required	1
Z007_UTG	Z007	Intervention	Intervention-no-stop	Intervention-no-dosechange	Intervention-no-newdrug	T01 (with Intervention.)	T01	C07AB02	A: no change	0	100	Beloc Zok 100 mg, tablets retarded	0.5/0/0/0	4	no changes required	1
Z007_UTG	Z007	Intervention	Intervention-no-stop	Intervention-no-dosechange	Intervention-no-newdrug	T01 (with Intervention.)	T01	A10BA02	A: no change	0	1000	Glucophage 1000, tablets	1010	4	no changes required	1
Z007_UTG	Z007	Intervention	Intervention-no-stop	Intervention-no-dosechange	Intervention-no-newdrug	T01 (with Intervention.)	T01	A10AE05	A: no change	0	1	Insulin NovoNordisk Levemir 100 E/ml FlexPen, injectable solution	1000	4	no changes required	1
Z007_UTG	Z007	Intervention	Intervention-no-stop	Intervention-no-dosechange	Intervention-no-newdrug	T01 (with Intervention.)	T01	A10AB05	A: no change	0	1	Insulin NovoNordisk NovoRapid FlexPen, injectable solution	1110	4	no changes required	1
Z007_UTG	Z007	Intervention	Intervention-no-stop	Intervention-no-dosechange	Intervention-no-newdrug	T01 (with Intervention.)	T01	R03AK07	A: no change	0	1	Symbicort 400/12, ready for inhalation	1010	4	no changes required	1
Z007_UTG	Z007	Intervention	Intervention-no-stop	Intervention-no-dosechange	Intervention-no-newdrug	T01 (with Intervention.)	T01	A02BC02	A: no change	0	20	Pantoprazol Actavis Medis 20 mg, tablets	1000	4	no changes required	1
Z007_UTG	Z007	Intervention	Intervention-no-stop	Intervention-no-dosechange	Intervention-no-newdrug	T01 (with Intervention.)	T01	C10AA03	A: no change	0	40	Helveprasin 40 mg, tablets	10	4	no changes required	1
Z007_UTG	Z007	Intervention	Intervention-no-stop	Intervention-no-dosechange	Intervention-no-newdrug	T01 (with Intervention.)	T01	C09BA04	A: no change	0	1	Coversum N combi 5/1.25, tablets	1000	4	no changes required	1
Z007_UTG	Z007	Intervention	Intervention-no-stop	Intervention-no-dosechange	Intervention-no-newdrug	T01 (with Intervention.)	T01	R01AD12	A: no change	0	1	Avamys, nasal spray	1010	4	no changes required	1
Z007_UTG	Z007	Intervention	Intervention-no-stop	Intervention-no-dosechange	Intervention-no-newdrug	T01 (with Intervention.)	T01	R02AX	A: no change	0	1	Emser Salz	1010	4	no changes required	1
Z007_UTG	Z007	Intervention	Intervention-no-stop	NA	NA	T1 (with Intervention.)	T1	B01AA04		NA	1	Marcoumar, tablets	1000	NA		NA
Z007_UTG	Z007	Intervention	Intervention-no-stop	NA	NA	T1 (with Intervention.)	T1	C07AB02		NA	100	Beloc Zok 100 mg, tablets retarded	0.5/0/0/0	NA		NA
Z007_UTG	Z007	Intervention	Intervention-no-stop	NA	NA	T1 (with Intervention.)	T1	A10BA02		NA	1000	Glucophage 1000, tablets	1010	NA		NA
Z007_UTG	Z007	Intervention	Intervention-no-stop	NA	NA	T1 (with Intervention.)	T1	A10AE05		NA	1	Insulin NovoNordisk Levemir 100 E/ml FlexPen, injectable solution	10	NA		NA
Z007_UTG	Z007	Intervention	Intervention-no-stop	NA	NA	T1 (with Intervention.)	T1	A10AB05		NA	1	Insulin NovoNordisk NovoRapid FlexPen, injectable solution	1110	NA		NA
Z007_UTG	Z007	Intervention	Intervention-no-stop	NA	NA	T1 (with Intervention.)	T1	C09BA04		NA	1	Coversum N combi 5/1.25, tablets	1000	NA		NA
Z007_UTG	Z007	Intervention	Intervention-no-stop	NA	NA	T1 (with Intervention.)	T1	C10AA03		NA	40	Pravastatin Actavis 40 mg, tablets	10	NA		NA
Z007_UTG	Z007	Intervention	Intervention-no-stop	NA	NA	T1 (with Intervention.)	T1	A02BC02		NA	20	Pantoprazol Actavis Medis 20 mg, tablets	1000	NA		NA
Z007_UTG	Z007	Intervention	Intervention-no-stop	NA	NA	T1 (with Intervention.)	T1	R02AX		NA	1	Emser Salz	1000	NA		NA
Z007_UTG	Z007	Intervention	Intervention-no-stop	NA	NA	T1 (with Intervention.)	T1	R01AD12		NA	1	Avamys, nasal spray	1	NA		NA
Z007_UTG	Z007	Intervention	Intervention-no-stop	NA	NA	T1 (with Intervention.)	T1	R03BB04		NA	18	Spiriva 18 mcg, capsule for inhalation	1000	NA		NA
Z007_UTG	Z007	Intervention	Intervention-no-stop	NA	NA	T2 (with Intervention.)	T2	B01AA04		NA	1	Marcoumar, tablets	1000	NA		NA
Z007_UTG	Z007	Intervention	Intervention-no-stop	NA	NA	T2 (with Intervention.)	T2	C07AB02		NA	100	Beloc Zok 100 mg, tablets retarded	0.5/0/0/0	NA		NA
Z007_UTG	Z007	Intervention	Intervention-no-stop	NA	NA	T2 (with Intervention.)	T2	A10BA02		NA	1000	Glucophage 1000, tablets	1010	NA		NA
Z007_UTG	Z007	Intervention	Intervention-no-stop	NA	NA	T2 (with Intervention.)	T2	C09BA04		NA	1	Coversum N combi 5/1.25, tablets	1000	NA		NA
Z007_UTG	Z007	Intervention	Intervention-no-stop	NA	NA	T2 (with Intervention.)	T2	C10AA03		NA	40	Pravastatin Actavis 40 mg, tablets	10	NA		NA
Z007_UTG	Z007	Intervention	Intervention-no-stop	NA	NA	T2 (with Intervention.)	T2	A02BC02		NA	20	Pantoprazol Actavis Medis 20 mg, tablets	1000	NA		NA
Z007_UTG	Z007	Intervention	Intervention-no-stop	NA	NA	T2 (with Intervention.)	T2	R02AX		NA	1	Emser Salz	1000	NA		NA
Z007_UTG	Z007	Intervention	Intervention-no-stop	NA	NA	T2 (with Intervention.)	T2	R03BB04		NA	18	Spiriva 18 mcg, capsule for inhalation	1000	NA		NA
Z007_UTG	Z007	Intervention	Intervention-no-stop	NA	NA	T2 (with Intervention.)	T2	C01BD01		NA	200	Escodaron 200, tablets	1000	NA		NA
Z007_UTG	Z007	Intervention	Intervention-no-stop	NA	NA	T2 (with Intervention.)	T2	N02AX06		NA	50	Palexia retard 50 mg, tablets retarded	1010	NA		NA
Z007_VZV	Z007	Intervention	Intervention-no-stop	Intervention-no-dosechange	Intervention-no-newdrug	T01 (with Intervention.)	T01	N06AA09	A: no change	0	25	Saroten retard 25 mg, capsule	10	4	no changes required	1
Z007_VZV	Z007	Intervention	Intervention-no-stop	Intervention-no-dosechange	Intervention-no-newdrug	T01 (with Intervention.)	T01	C09DB01	A: no change	0	1	Exforge 10/160 mg, tablets	1000	4	no changes required	1
Z007_VZV	Z007	Intervention	Intervention-no-stop	Intervention-no-dosechange	Intervention-no-newdrug	T01 (with Intervention.)	T01	C10AA03	A: no change	0	40	Helveprasin 40 mg, tablets	10	4	no changes required	1
Z007_VZV	Z007	Intervention	Intervention-no-stop	Intervention-no-dosechange	Intervention-no-newdrug	T01 (with Intervention.)	T01	B01AF01	A: no change	0	15	Xarelto 15mg, tablets	1000	4	no changes required	1
Z007_VZV	Z007	Intervention	Intervention-no-stop	Intervention-no-dosechange	Intervention-no-newdrug	T01 (with Intervention.)	T01	C03CA04	A: no change	0	10	Torasemid Actavis 10, tablets	2000	2	inadequate dosing	1
Z007_VZV	Z007	Intervention	Intervention-no-stop	Intervention-no-dosechange	Intervention-no-newdrug	T01 (with Intervention.)	T01	N02AX06	A: no change	0	150	Palexia retard 150 mg, tablets retarded	1010	4	no changes required	1
Z007_VZV	Z007	Intervention	Intervention-no-stop	Intervention-no-dosechange	Intervention-no-newdrug	T01 (with Intervention.)	T01	A10AB05	A: no change	0	1	Insulin NovoNordisk NovoRapid FlexPen, injectable solution	1110	4	no changes required	1
Z007_VZV	Z007	Intervention	Intervention-no-stop	Intervention-no-dosechange	Intervention-no-newdrug	T01 (with Intervention.)	T01	A10AE05	A: no change	0	1	Insulin NovoNordisk Levemir 100 E/ml FlexPen, injectable solution	1000	4	no changes required	1
Z007_VZV	Z007	Intervention	Intervention-no-stop	Intervention-no-dosechange	Intervention-no-newdrug	T01 (with Intervention.)	T01	M04AA01	A: no change	0	300	Uriconorm 300 mg, tablets	0.5/0/0/0	2	inadequate dosing	1
Z007_VZV	Z007	Intervention	Intervention-no-stop	NA	NA	T1 (with Intervention.)	T1	N06AA09		NA	25	Saroten retard 25 mg, capsule	10	NA		NA
Z007_VZV	Z007	Intervention	Intervention-no-stop	NA	NA	T1 (with Intervention.)	T1	M04AA01		NA	300	Uriconorm 300 mg, tablets	0.5/0/0/0	NA		NA
Z007_VZV	Z007	Intervention	Intervention-no-stop	NA	NA	T1 (with Intervention.)	T1	A10AB05		NA	1	Insulin NovoNordisk NovoRapid, injectable solution	1110	NA		NA
Z007_VZV	Z007	Intervention	Intervention-no-stop	NA	NA	T1 (with Intervention.)	T1	A10AE05		NA	1	Insulin NovoNordisk Levemir 100 E/ml Penfill, injectable solution	1000	NA		NA
Z007_VZV	Z007	Intervention	Intervention-no-stop	NA	NA	T1 (with Intervention.)	T1	C09DB01		NA	1	Exforge 10/160 mg, tablets	1000	NA		NA
Z007_VZV	Z007	Intervention	Intervention-no-stop	NA	NA	T1 (with Intervention.)	T1	C10AA03		NA	40	Pravalotin-Mepha 40, tablets	10	NA		NA
Z007_VZV	Z007	Intervention	Intervention-no-stop	NA	NA	T1 (with Intervention.)	T1	B01AF01		NA	15	Xarelto 15mg, tablets	1000	NA		NA
Z007_VZV	Z007	Intervention	Intervention-no-stop	NA	NA	T1 (with Intervention.)	T1	C03CA04		NA	10	Torem 10, tablets	2000	NA		NA
Z007_VZV	Z007	Intervention	Intervention-no-stop	NA	NA	T1 (with Intervention.)	T1	N02AX06		NA	150	Palexia retard 150 mg, tablets retarded	1010	NA		NA
Z007_VZV	Z007	Intervention	Intervention-no-stop	NA	NA	T2 (with Intervention.)	T2	N06AA09		NA	25	Saroten retard 25 mg, capsule	10	NA		NA
Z007_VZV	Z007	Intervention	Intervention-no-stop	NA	NA	T2 (with Intervention.)	T2	M04AA01		NA	300	Uriconorm 300 mg, tablets	0.5/0/0/0	NA		NA
Z007_VZV	Z007	Intervention	Intervention-no-stop	NA	NA	T2 (with Intervention.)	T2	A10AB05		NA	1	Insulin NovoNordisk NovoRapid, injectable solution	1110	NA		NA
Z007_VZV	Z007	Intervention	Intervention-no-stop	NA	NA	T2 (with Intervention.)	T2	A10AE05		NA	1	Insulin NovoNordisk Levemir 100 E/ml Penfill, injectable solution	1000	NA		NA
Z007_VZV	Z007	Intervention	Intervention-no-stop	NA	NA	T2 (with Intervention.)	T2	C09DB01		NA	1	Exforge 10/160 mg, tablets	1000	NA		NA
Z007_VZV	Z007	Intervention	Intervention-no-stop	NA	NA	T2 (with Intervention.)	T2	C10AA03		NA	40	Pravalotin-Mepha 40, tablets	10	NA		NA
Z007_VZV	Z007	Intervention	Intervention-no-stop	NA	NA	T2 (with Intervention.)	T2	B01AF01		NA	15	Xarelto 15mg, tablets	1000	NA		NA
Z007_VZV	Z007	Intervention	Intervention-no-stop	NA	NA	T2 (with Intervention.)	T2	C03CA04		NA	10	Torem 10, tablets	2000	NA		NA
Z007_VZV	Z007	Intervention	Intervention-no-stop	NA	NA	T2 (with Intervention.)	T2	N02AX06		NA	150	Palexia retard 150 mg, tablets retarded	1010	NA		NA
Z007_XZB	Z007	Intervention	Intervention-no-stop	Intervention-no-dosechange	Intervention-no-newdrug	T01 (with Intervention.)	T01	B01AC06	A: no change	0	100	Aspirin Cardio 100, tablets	100	4	no changes required	1
Z007_XZB	Z007	Intervention	Intervention-no-stop	Intervention-no-dosechange	Intervention-no-newdrug	T01 (with Intervention.)	T01	C09DX03	A: no change	0	1	Vascord HCT 20/5/12.5mg, tablets	1000	4	no changes required	1
Z007_XZB	Z007	Intervention	Intervention-no-stop	Intervention-no-dosechange	Intervention-no-newdrug	T01 (with Intervention.)	T01	A02BC01	A: no change	0	20	Antramups 20, tablets	1000	3	Alternativ	0
Z007_XZB	Z007	Intervention	Intervention-no-stop	Intervention-no-dosechange	Intervention-no-newdrug	T01 (with Intervention.)	T01	G04C	A: no change	0	1	Duodart, capsule	1000	4	no changes required	1
Z007_XZB	Z007	Intervention	Intervention-no-stop	NA	NA	T1 (with Intervention.)	T1	A02BC01		NA	40	Antramups 40, tablets	1000	NA		NA
Z007_XZB	Z007	Intervention	Intervention-no-stop	NA	NA	T1 (with Intervention.)	T1	B01AC06		NA	100	Aspirin Cardio 100, tablets	100	NA		NA
Z007_XZB	Z007	Intervention	Intervention-no-stop	NA	NA	T1 (with Intervention.)	T1	G04C		NA	1	Duodart, capsule	1000	NA		NA
Z007_XZB	Z007	Intervention	Intervention-no-stop	NA	NA	T1 (with Intervention.)	T1	C09DX03		NA	1	Vascord HCT 20/5/12.5mg, tablets	1000	NA		NA
Z007_XZB	Z007	Intervention	Intervention-no-stop	NA	NA	T2 (with Intervention.)	T2	A02BC01		NA	20	Antramups 20, tablets	1000	NA		NA
Z007_XZB	Z007	Intervention	Intervention-no-stop	NA	NA	T2 (with Intervention.)	T2	B01AC06		NA	100	Aspirin Cardio 100, tablets	1000	NA		NA
Z007_XZB	Z007	Intervention	Intervention-no-stop	NA	NA	T2 (with Intervention.)	T2	G04C		NA	1	Duodart, capsule	1000	NA		NA
Z007_XZB	Z007	Intervention	Intervention-no-stop	NA	NA	T2 (with Intervention.)	T2	C09DX03		NA	1	Vascord HCT 20/5/12.5mg, tablets	1000	NA		NA
Z007_YPC	Z007	Intervention	Intervention-no-stop	Intervention-no-dosechange	Intervention-no-newdrug	T01 (with Intervention.)	T01	H03BB01	A: no change	0	5	Neo Mercazole 5mg	1000	4	no changes required	1
Z007_YPC	Z007	Intervention	Intervention-no-stop	Intervention-no-dosechange	Intervention-no-newdrug	T01 (with Intervention.)	T01	B01AC06	A: no change	0	100	Aspirin Cardio 100, tablets	1000	4	no changes required	1
Z007_YPC	Z007	Intervention	Intervention-no-stop	Intervention-no-dosechange	Intervention-no-newdrug	T01 (with Intervention.)	T01	C09AA04	A: no change	0	5	Coversum N 5mg, tablets	1000	4	no changes required	1
Z007_YPC	Z007	Intervention	Intervention-no-stop	Intervention-no-dosechange	Intervention-no-newdrug	T01 (with Intervention.)	T01	A02BC02	A: no change	0	40	Panprax 40 mg, tablets	1000	0	no indication	0
Z007_YPC	Z007	Intervention	Intervention-no-stop	Intervention-no-dosechange	Intervention-no-newdrug	T01 (with Intervention.)	T01	C10AA03	A: no change	0	40	Helveprasin 40 mg, tablets	10	4	no changes required	1
Z007_YPC	Z007	Intervention	Intervention-no-stop	Intervention-no-dosechange	Intervention-no-newdrug	T01 (with Intervention.)	T01	N02BE01	A: no change	0	1000	Acetalgin 1g, tablets	1010	4	no changes required	1
Z007_YPC	Z007	Intervention	Intervention-no-stop	Intervention-no-dosechange	Intervention-no-newdrug	T01 (with Intervention.)	T01	N05CF02	A: no change	0	10	Zolpidem Axapharm 10 mg, tablets	1	0	no indication	1
Z007_YPC	Z007	Intervention	Intervention-no-stop	NA	NA	T1 (with Intervention.)	T1	B01AC06		NA	100	Aspirin Cardio 100, tablets	1000	NA		NA
Z007_YPC	Z007	Intervention	Intervention-no-stop	NA	NA	T1 (with Intervention.)	T1	C09AA04		NA	5	Coversum N 5mg, tablets	1000	NA		NA
Z007_YPC	Z007	Intervention	Intervention-no-stop	NA	NA	T1 (with Intervention.)	T1	A02BC02		NA	40	Panprax 40 mg, tablets	1000	NA		NA
Z007_YPC	Z007	Intervention	Intervention-no-stop	NA	NA	T1 (with Intervention.)	T1	C10AA03		NA	40	Helveprasin 40 mg, tablets	10	NA		NA
Z007_YPC	Z007	Intervention	Intervention-no-stop	NA	NA	T2 (with Intervention.)	T2	B01AC06		NA	100	Aspirin Cardio 100, tablets	1000	NA		NA
Z007_YPC	Z007	Intervention	Intervention-no-stop	NA	NA	T2 (with Intervention.)	T2	C09AA04		NA	5	Coversum N 5mg, tablets	1000	NA		NA
Z007_YPC	Z007	Intervention	Intervention-no-stop	NA	NA	T2 (with Intervention.)	T2	A02BC02		NA	40	Panprax 40 mg, tablets	1000	NA		NA
Z007_YPC	Z007	Intervention	Intervention-no-stop	NA	NA	T2 (with Intervention.)	T2	C10AA03		NA	40	Helveprasin 40 mg, tablets	10	NA		NA
Z007_YPC	Z007	Intervention	Intervention-no-stop	NA	NA	T2 (with Intervention.)	T2	N05CF02		NA	10	Zolpidem Axapharm 10 mg, tablets	1	NA		NA
Z008_A42	Z008	Intervention	Intervention-no-stop	Intervention-no-dosechange	Intervention-no-newdrug	T01 (with Intervention.)	T01	B01AC06	A: no change	0	300	Aspirin Cardio 300, tablets	1010	4	no changes required	1
Z008_A42	Z008	Intervention	Intervention-no-stop	Intervention-no-dosechange	Intervention-no-newdrug	T01 (with Intervention.)	T01	C09DA03	A: no change	0	1	Co-Diovan 80/12,5, tablets	1000	4	no changes required	1
Z008_A42	Z008	Intervention	Intervention-no-stop	Intervention-no-dosechange	Intervention-no-newdrug	T01 (with Intervention.)	T01	C08CA01	A: no change	0	10	Amlo Actavis 10 mg, tablets	1000	4	no changes required	1
Z008_A42	Z008	Intervention	Intervention-no-stop	Intervention-no-dosechange	Intervention-no-newdrug	T01 (with Intervention.)	T01	C10AA03	A: no change	0	20	Helveprasin 20 mg, tablets	1	4	no changes required	1
Z008_A42	Z008	Intervention	Intervention-no-stop	Intervention-no-dosechange	Intervention-no-newdrug	T01 (with Intervention.)	T01	A10AB05	A: no change	0	1	Insulin NovoNordisk NovoRapid FlexPen, injectable solution	1110	4	no changes required	1
Z008_A42	Z008	Intervention	Intervention-no-stop	Intervention-no-dosechange	Intervention-no-newdrug	T01 (with Intervention.)	T01	A10AE04	A: no change	0	1	Lantus SoloStar (Stylo prérempli), solution injectable	1	4	no changes required	1
Z008_A42	Z008	Intervention	Intervention-no-stop	NA	NA	T1 (with Intervention.)	T1	A10AB05		NA	1	Insulin NovoNordisk NovoRapid, injectable solution	1110	NA		NA
Z008_A42	Z008	Intervention	Intervention-no-stop	NA	NA	T1 (with Intervention.)	T1	A10AE04		NA	1	Lantus, solution injectable	1000	NA		NA
Z008_A42	Z008	Intervention	Intervention-no-stop	NA	NA	T1 (with Intervention.)	T1	B01AC06		NA	300	Aspirin Cardio 300, tablets	1010	NA		NA
Z008_A42	Z008	Intervention	Intervention-no-stop	NA	NA	T1 (with Intervention.)	T1	C08CA01		NA	10	Amlovasc 10 mg, tablets	1000	NA		NA
Z008_A42	Z008	Intervention	Intervention-no-stop	NA	NA	T1 (with Intervention.)	T1	C10AA03		NA	20	Pravastatin Actavis 20 mg, tablets	1	NA		NA
Z008_A42	Z008	Intervention	Intervention-no-stop	NA	NA	T1 (with Intervention.)	T1	C09DA03		NA	1	Co-Diovan 80/12,5, tablets	1000	NA		NA
Z008_A42	Z008	Intervention	Intervention-no-stop	NA	NA	T1 (with Intervention.)	T1	N03AX16		NA	75	Lyrica 75 mg, capsule	1000	NA		NA
Z008_A42	Z008	Intervention	Intervention-no-stop	NA	NA	T2 (with Intervention.)	T2	A10AB05		NA	1	Insulin NovoNordisk NovoRapid, injectable solution	1110	NA		NA
Z008_A42	Z008	Intervention	Intervention-no-stop	NA	NA	T2 (with Intervention.)	T2	A10AE04		NA	1	Lantus, solution injectable	1000	NA		NA
Z008_A42	Z008	Intervention	Intervention-no-stop	NA	NA	T2 (with Intervention.)	T2	B01AC06		NA	300	Aspirin Cardio 300, tablets	1010	NA		NA
Z008_A42	Z008	Intervention	Intervention-no-stop	NA	NA	T2 (with Intervention.)	T2	C08CA01		NA	10	Amlovasc 10 mg, tablets	1000	NA		NA
Z008_A42	Z008	Intervention	Intervention-no-stop	NA	NA	T2 (with Intervention.)	T2	C09DA03		NA	1	Co-Diovan 80/12,5, tablets	1000	NA		NA
Z008_A42	Z008	Intervention	Intervention-no-stop	NA	NA	T2 (with Intervention.)	T2	N03AX16		NA	75	Lyrica 75 mg, capsule	1000	NA		NA
Z008_CPC	Z008	Intervention	Intervention-stop	Intervention-no-dosechange	Intervention-no-newdrug	T01 (with Intervention.)	T01	C08CA01	A: no change	0	10	Amlo Actavis 10 mg, tablets	1	4	no changes required	1
Z008_CPC	Z008	Intervention	Intervention-stop	Intervention-no-dosechange	Intervention-no-newdrug	T01 (with Intervention.)	T01	A10BA02	D: Stopp	3	850	Glucophage 850, tablets	1010	3	Alternativ	1
Z008_CPC	Z008	Intervention	Intervention-stop	Intervention-no-dosechange	Intervention-no-newdrug	T01 (with Intervention.)	T01	C10AA05	A: no change	0	40	Atorsan 40 mg, tablets	1	4	no changes required	1
Z008_CPC	Z008	Intervention	Intervention-stop	Intervention-no-dosechange	Intervention-no-newdrug	T01 (with Intervention.)	T01	A12CC05	A: no change	0	5	Magnesiocard 5 Citron, granulate	1000	4	no changes required	1
Z008_CPC	Z008	Intervention	Intervention-stop	Intervention-no-dosechange	Intervention-no-newdrug	T01 (with Intervention.)	T01	B01AC04	A: no change	0	75	Plavix 75 mg, tablets	1000	4	no changes required	1
Z008_CPC	Z008	Intervention	Intervention-stop	Intervention-no-dosechange	Intervention-no-newdrug	T01 (with Intervention.)	T01	A02BC02	D: Stopp	3	40	Pantozol 40 mg, tablets	1000	0	no indication	1
Z008_CPC	Z008	Intervention	Intervention-stop	Intervention-no-dosechange	Intervention-no-newdrug	T01 (with Intervention.)	T01	B01AC06	A: no change	0	100	Aspirin Cardio 100, tablets	1000	4	no changes required	1
Z008_CPC	Z008	Intervention	Intervention-stop	Intervention-no-dosechange	Intervention-no-newdrug	T01 (with Intervention.)	T01	C03CA04	A: no change	0	10	Torem 10, tablets	1000	4	no changes required	1
Z008_CPC	Z008	Intervention	Intervention-stop	Intervention-no-dosechange	Intervention-no-newdrug	T01 (with Intervention.)	T01	C07AB07	A: no change	0	2.5	Concor 2,5 mg, tablets	1000	4	no changes required	1
Z008_CPC	Z008	Intervention	Intervention-stop	Intervention-no-dosechange	Intervention-no-newdrug	T01 (with Intervention.)	T01	C09AA03	D: Stopp	3	20	Zestril 20 mg, tablets	1000	0	no indication	1
Z008_CPC	Z008	Intervention	Intervention-stop	Intervention-no-dosechange	Intervention-no-newdrug	T01 (with Intervention.)	T01	A10AD01	A: no change	0	1	Insulin NovoNordisk NovoMix 30 FlexPen, injectable solution	1110	4	no changes required	1
Z008_CPC	Z008	Intervention	Intervention-stop	Intervention-no-dosechange	Intervention-no-newdrug	T01 (with Intervention.)	T01	C01DX12	A: no change	0	8	Corvaton retard, tablets	1000	4	no changes required	1
Z008_CPC	Z008	Intervention	Intervention-stop	Intervention-no-dosechange	Intervention-no-newdrug	T01 (with Intervention.)	T01	N03AG01	A: no change	0	300	Depakine Chrono 300, tablets	1000	4	no changes required	1
Z008_CPC	Z008	Intervention	Intervention-stop	NA	NA	T1 (with Intervention.)	T1	C08CA01		NA	10	Amlo Actavis 10 mg, tablets	1000	NA		NA
Z008_CPC	Z008	Intervention	Intervention-stop	NA	NA	T1 (with Intervention.)	T1	C01DX12		NA	8	Corvaton retard, tablets	1000	NA		NA
Z008_CPC	Z008	Intervention	Intervention-stop	NA	NA	T1 (with Intervention.)	T1	C03CA04		NA	10	Torem 10, tablets	1000	NA		NA
Z008_CPC	Z008	Intervention	Intervention-stop	NA	NA	T1 (with Intervention.)	T1	C07AB07		NA	2.5	Concor 2,5 mg, tablets	1000	NA		NA
Z008_CPC	Z008	Intervention	Intervention-stop	NA	NA	T1 (with Intervention.)	T1	N03AG01		NA	300	Valproat chrono Desitin 300 mg, tablets retarded	0.5/0/0/0	NA		NA
Z008_CPC	Z008	Intervention	Intervention-stop	NA	NA	T1 (with Intervention.)	T1	B01AC06		NA	100	Aspirin Cardio 100, tablets	1000	NA		NA
Z008_CPC	Z008	Intervention	Intervention-stop	NA	NA	T1 (with Intervention.)	T1	B01AC04		NA	75	Clopidogrel Streuli 75mg, tablets	1000	NA		NA
Z008_CPC	Z008	Intervention	Intervention-stop	NA	NA	T1 (with Intervention.)	T1	C10AA05		NA	40	Atorsan 40 mg, tablets	1	NA		NA
Z008_CPC	Z008	Intervention	Intervention-stop	NA	NA	T1 (with Intervention.)	T1	A10AD05		NA	1	Insulin NovoNordisk NovoMix 30 Penfill, injectable solution	1010	NA		NA
Z008_CPC	Z008	Intervention	Intervention-stop	NA	NA	T1 (with Intervention.)	T1	A12CC05		NA	10	Magnesiocard 10 , granulate	1010	NA		NA
Z008_CPC	Z008	Intervention	Intervention-stop	NA	NA	T2 (with Intervention.)	T2	C08CA01		NA	10	Amlo Actavis 10 mg, tablets	1	NA		NA
Z008_CPC	Z008	Intervention	Intervention-stop	NA	NA	T2 (with Intervention.)	T2	C07AB07		NA	2.5	Concor 2,5 mg, tablets	1000	NA		NA
Z008_CPC	Z008	Intervention	Intervention-stop	NA	NA	T2 (with Intervention.)	T2	B01AC06		NA	100	Aspirin Cardio 100, tablets	1000	NA		NA
Z008_CPC	Z008	Intervention	Intervention-stop	NA	NA	T2 (with Intervention.)	T2	B01AC04		NA	75	Clopidogrel Streuli 75mg, tablets	1000	NA		NA
Z008_CPC	Z008	Intervention	Intervention-stop	NA	NA	T2 (with Intervention.)	T2	C10AA05		NA	40	Atorsan 40 mg, tablets	1	NA		NA
Z008_CPC	Z008	Intervention	Intervention-stop	NA	NA	T2 (with Intervention.)	T2	A10AD05		NA	1	Insulin NovoNordisk NovoMix 30 Penfill, injectable solution	1010	NA		NA
Z008_CPC	Z008	Intervention	Intervention-stop	NA	NA	T2 (with Intervention.)	T2	A12CC05		NA	5	Magnesiocard 10 , granulate	1010	NA		NA
Z008_CPC	Z008	Intervention	Intervention-stop	NA	NA	T2 (with Intervention.)	T2	N03AG01		NA	300	Depakine Chrono 300, tablets	1000	NA		NA
Z008_CPC	Z008	Intervention	Intervention-stop	NA	NA	T2 (with Intervention.)	T2	A10BA02		NA	850	Glucophage 850, tablets	1010	NA		NA
Z008_CPC	Z008	Intervention	Intervention-stop	NA	NA	T2 (with Intervention.)	T2	A02BC02		NA	40	Pantozol 40 mg, tablets	1000	NA		NA
Z008_CPC	Z008	Intervention	Intervention-stop	NA	NA	T2 (with Intervention.)	T2	C09AA03		NA	20	Zestril 20 mg, tablets	1000	NA		NA
Z008_F5Z	Z008	Intervention	Intervention-no-stop	Intervention-no-dosechange	Intervention-no-newdrug	T01 (with Intervention.)	T01	C08DA01	A: no change	0	120	Isoptin retard 120, tablets	1010	4	no changes required	1
Z008_F5Z	Z008	Intervention	Intervention-no-stop	Intervention-no-dosechange	Intervention-no-newdrug	T01 (with Intervention.)	T01	B01AF01	A: no change	0	20	Xarelto 20mg, tablets	1000	4	no changes required	1
Z008_F5Z	Z008	Intervention	Intervention-no-stop	Intervention-no-dosechange	Intervention-no-newdrug	T01 (with Intervention.)	T01	A02BC02	A: no change	0	40	Pantozol 40 mg, tablets	1000	4	no changes required	1
Z008_F5Z	Z008	Intervention	Intervention-no-stop	Intervention-no-dosechange	Intervention-no-newdrug	T01 (with Intervention.)	T01	C09AA04	A: no change	0	5	Coversum N 5mg, tablets	1000	4	no changes required	1
Z008_F5Z	Z008	Intervention	Intervention-no-stop	Intervention-no-dosechange	Intervention-no-newdrug	T01 (with Intervention.)	T01	A11CC05	A: no change	0	8	Vi-De 3, drops	1000	4	no changes required	1
Z008_F5Z	Z008	Intervention	Intervention-no-stop	NA	NA	T1 (with Intervention.)	T1	C08DA01		NA	120	Isoptin retard 120, tablets	1010	NA		NA
Z008_F5Z	Z008	Intervention	Intervention-no-stop	NA	NA	T1 (with Intervention.)	T1	B01AF01		NA	20	Xarelto 20mg, tablets	1000	NA		NA
Z008_F5Z	Z008	Intervention	Intervention-no-stop	NA	NA	T1 (with Intervention.)	T1	A02BC02		NA	40	Pantozol 40 mg, tablets	1000	NA		NA
Z008_F5Z	Z008	Intervention	Intervention-no-stop	NA	NA	T1 (with Intervention.)	T1	C09AA04		NA	5	Coversum N 5mg, tablets	1000	NA		NA
Z008_F5Z	Z008	Intervention	Intervention-no-stop	NA	NA	T1 (with Intervention.)	T1	A11CC05		NA	8	Vi-De 3, drops	1000	NA		NA
Z008_F5Z	Z008	Intervention	Intervention-no-stop	NA	NA	T2 (with Intervention.)	T2	C08DA01		NA	120	Isoptin retard 120, tablets	1010	NA		NA
Z008_F5Z	Z008	Intervention	Intervention-no-stop	NA	NA	T2 (with Intervention.)	T2	B01AA04		NA	1	Marcoumar, tablets	1000	NA		NA
Z008_F5Z	Z008	Intervention	Intervention-no-stop	NA	NA	T2 (with Intervention.)	T2	A02BC02		NA	40	Pantozol 40 mg, tablets	1000	NA		NA
Z008_F5Z	Z008	Intervention	Intervention-no-stop	NA	NA	T2 (with Intervention.)	T2	C09AA04		NA	5	Coversum N 5mg, tablets	1000	NA		NA
Z008_F5Z	Z008	Intervention	Intervention-no-stop	NA	NA	T2 (with Intervention.)	T2	A11CC05		NA	8	Vi-De 3, drops	1000	NA		NA
Z010_AQB	Z010	Intervention	Intervention-no-stop	Intervention-no-dosechange	Intervention-no-newdrug	T01 (with Intervention.)	T01	B01AC06	A: no change	0	100	Aspirin Cardio 100, tablets	1000	4	no changes required	1
Z010_AQB	Z010	Intervention	Intervention-no-stop	Intervention-no-dosechange	Intervention-no-newdrug	T01 (with Intervention.)	T01	A10BA02	A: no change	0	1000	Glucophage 1000, tablets	1010	4	no changes required	1
Z010_AQB	Z010	Intervention	Intervention-no-stop	Intervention-no-dosechange	Intervention-no-newdrug	T01 (with Intervention.)	T01	C03BA11	A: no change	0	1.5	Fludex SR, tablets retard	1000	4	no changes required	1
Z010_AQB	Z010	Intervention	Intervention-no-stop	Intervention-no-dosechange	Intervention-newdrug	T01 (with Intervention.)	T01	C10AA05	C: new drug	2	20	Atorsan 20 mg, tablets	10	9	none Daten vorhanden	1
Z010_AQB	Z010	Intervention	Intervention-no-stop	Intervention-no-dosechange	Intervention-no-newdrug	T01 (with Intervention.)	T01	A10AE05	A: no change	0	1	Insulin NovoNordisk Levemir 100 E/ml FlexPen, injectable solution	1000	4	no changes required	1
Z010_AQB	Z010	Intervention	Intervention-no-stop	Intervention-no-dosechange	Intervention-no-newdrug	T01 (with Intervention.)	T01	C09BB10	A: no change	0	1	Tarka, tablets	1000	4	no changes required	1
Z010_AQB	Z010	Intervention	Intervention-no-stop	NA	NA	T1 (with Intervention.)	T1	B01AC06		NA	100	Aspirin Cardio 100, tablets	1000	NA		NA
Z010_AQB	Z010	Intervention	Intervention-no-stop	NA	NA	T1 (with Intervention.)	T1	C10AA05		NA	20	Atorsan 20 mg, tablets	10	NA		NA
Z010_AQB	Z010	Intervention	Intervention-no-stop	NA	NA	T1 (with Intervention.)	T1	A10AE05		NA	1	Insulin NovoNordisk Levemir 100 E/ml FlexPen, injectable solution	1000	NA		NA
Z010_AQB	Z010	Intervention	Intervention-no-stop	NA	NA	T1 (with Intervention.)	T1	C09BB10		NA	1	Tarka, tablets	1000	NA		NA
Z010_AQB	Z010	Intervention	Intervention-no-stop	NA	NA	T1 (with Intervention.)	T1	C03BA11		NA	1.5	Fludex SR, tablets retard	1000	NA		NA
Z010_AQB	Z010	Intervention	Intervention-no-stop	NA	NA	T1 (with Intervention.)	T1	A10BA02		NA	1000	Glucophage 1000, tablets	1010	NA		NA
Z010_AQB	Z010	Intervention	Intervention-no-stop	NA	NA	T2 (with Intervention.)	T2	B01AC06		NA	100	Aspirin Cardio 100, tablets	1000	NA		NA
Z010_AQB	Z010	Intervention	Intervention-no-stop	NA	NA	T2 (with Intervention.)	T2	C10AA05		NA	20	Atorsan 20 mg, tablets	10	NA		NA
Z010_AQB	Z010	Intervention	Intervention-no-stop	NA	NA	T2 (with Intervention.)	T2	A10AE05		NA	1	Insulin NovoNordisk Levemir 100 E/ml FlexPen, injectable solution	1000	NA		NA
Z010_AQB	Z010	Intervention	Intervention-no-stop	NA	NA	T2 (with Intervention.)	T2	C09BB10		NA	1	Tarka, tablets	1000	NA		NA
Z010_AQB	Z010	Intervention	Intervention-no-stop	NA	NA	T2 (with Intervention.)	T2	C03BA11		NA	1.5	Fludex SR, tablets retard	1000	NA		NA
Z010_AQB	Z010	Intervention	Intervention-no-stop	NA	NA	T2 (with Intervention.)	T2	A10BA02		NA	1000	Glucophage 1000, tablets	1010	NA		NA
Z010_BTJ	Z010	Intervention	Intervention-no-stop	Intervention-no-dosechange	Intervention-no-newdrug	T01 (with Intervention.)	T01	G04C	A: no change	0	1	Duodart, capsule	1000	4	no changes required	1
Z010_BTJ	Z010	Intervention	Intervention-no-stop	Intervention-no-dosechange	Intervention-no-newdrug	T01 (with Intervention.)	T01	C07BB07	A: no change	0	5	Concor 5 plus, tablets	1000	4	no changes required	1
Z010_BTJ	Z010	Intervention	Intervention-no-stop	Intervention-no-dosechange	Intervention-no-newdrug	T01 (with Intervention.)	T01	C09CA01	A: no change	0	50	Cosaar 50, tablets	1010	4	no changes required	1
Z010_BTJ	Z010	Intervention	Intervention-no-stop	Intervention-no-dosechange	Intervention-no-newdrug	T01 (with Intervention.)	T01	C03CA04	A: no change	0	10	Torem 10, tablets	1.5/0/0/0	4	no changes required	1
Z010_BTJ	Z010	Intervention	Intervention-no-stop	Intervention-no-dosechange	Intervention-no-newdrug	T01 (with Intervention.)	T01	C08CA13	A: no change	0	20	Zanidip 20 mg, tablets	1000	4	no changes required	1
Z010_BTJ	Z010	Intervention	Intervention-no-stop	Intervention-no-dosechange	Intervention-no-newdrug	T01 (with Intervention.)	T01	A10BH05	A: no change	0	5	Trajenta, tablets	1000	4	no changes required	1
Z010_BTJ	Z010	Intervention	Intervention-no-stop	Intervention-no-dosechange	Intervention-no-newdrug	T01 (with Intervention.)	T01	A10BA02	A: no change	0	500	Glucophage 500, tablets	1010	4	no changes required	1
Z010_BTJ	Z010	Intervention	Intervention-no-stop	Intervention-no-dosechange	Intervention-no-newdrug	T01 (with Intervention.)	T01	C10AA05	A: no change	0	40	Atorsan 40 mg, tablets	1000	4	no changes required	1
Z010_BTJ	Z010	Intervention	Intervention-no-stop	Intervention-no-dosechange	Intervention-no-newdrug	T01 (with Intervention.)	T01	M04AA01	A: no change	0	300	Allopur 300 mg, tablets	0.5/0/0/0	4	no changes required	1
Z010_BTJ	Z010	Intervention	Intervention-no-stop	Intervention-no-dosechange	Intervention-no-newdrug	T01 (with Intervention.)	T01	B01AA04	A: no change	0	1	Marcoumar, tablets	1000	4	no changes required	1
Z010_BTJ	Z010	Intervention	Intervention-no-stop	Intervention-no-dosechange	Intervention-no-newdrug	T01 (with Intervention.)	T01	C02DC01	A: no change	0	2.5	Loniten 2,5 mg, tablets	10	4	no changes required	1
Z010_BTJ	Z010	Intervention	Intervention-no-stop	NA	NA	T1 (with Intervention.)	T1	G04C		NA	1	Duodart, capsule	1000	NA		NA
Z010_BTJ	Z010	Intervention	Intervention-no-stop	NA	NA	T1 (with Intervention.)	T1	C07AB07		NA	5	Concor 5, tablets	1000	NA		NA
Z010_BTJ	Z010	Intervention	Intervention-no-stop	NA	NA	T1 (with Intervention.)	T1	C09CA01		NA	50	Cosaar 50, tablets	1010	NA		NA
Z010_BTJ	Z010	Intervention	Intervention-no-stop	NA	NA	T1 (with Intervention.)	T1	C03CA04		NA	10	Torasemid Actavis 10, tablets	1.5/0/0/0	NA		NA
Z010_BTJ	Z010	Intervention	Intervention-no-stop	NA	NA	T1 (with Intervention.)	T1	C08CA13		NA	20	Zanidip 20 mg, tablets	1000	NA		NA
Z010_BTJ	Z010	Intervention	Intervention-no-stop	NA	NA	T1 (with Intervention.)	T1	C02DC01		NA	2.5	Loniten 2,5 mg, tablets	10	NA		NA
Z010_BTJ	Z010	Intervention	Intervention-no-stop	NA	NA	T1 (with Intervention.)	T1	A10BH05		NA	1	Trajenta, tablets	1000	NA		NA
Z010_BTJ	Z010	Intervention	Intervention-no-stop	NA	NA	T1 (with Intervention.)	T1	A10BA02		NA	500	Glucophage 500, tablets	1010	NA		NA
Z010_BTJ	Z010	Intervention	Intervention-no-stop	NA	NA	T1 (with Intervention.)	T1	C10AA05		NA	40	Atorsan 40 mg, tablets	1000	NA		NA
Z010_BTJ	Z010	Intervention	Intervention-no-stop	NA	NA	T1 (with Intervention.)	T1	M04AA01		NA	300	Allopur 300 mg, tablets	0.5/0/0/0	NA		NA
Z010_BTJ	Z010	Intervention	Intervention-no-stop	NA	NA	T1 (with Intervention.)	T1	B01AA04		NA	1	Marcoumar, tablets	1000	NA		NA
Z010_SLV	Z010	Intervention	Intervention-no-stop	Intervention-no-dosechange	Intervention-no-newdrug	T01 (with Intervention.)	T01	C07AB07	A: no change	0	10	Bilol 10 mg, tablets	1000	4	no changes required	1
Z010_SLV	Z010	Intervention	Intervention-no-stop	Intervention-no-dosechange	Intervention-no-newdrug	T01 (with Intervention.)	T01	C08CA01	A: no change	0	5	Amlo Actavis 5 mg, tablets	1000	4	no changes required	1
Z010_SLV	Z010	Intervention	Intervention-no-stop	Intervention-no-dosechange	Intervention-no-newdrug	T01 (with Intervention.)	T01	C09AA05	A: no change	0	10	Triatec 10 mg, tablets	1000	4	no changes required	1
Z010_SLV	Z010	Intervention	Intervention-no-stop	Intervention-no-dosechange	Intervention-no-newdrug	T01 (with Intervention.)	T01	B01AC06	A: no change	0	100	Aspirin Cardio 100, tablets	1000	4	no changes required	1
Z010_SLV	Z010	Intervention	Intervention-no-stop	Intervention-no-dosechange	Intervention-no-newdrug	T01 (with Intervention.)	T01	A10BB09	A: no change	0	60	Diamicron MR 60 mg, tablets	1000	4	no changes required	1
Z010_SLV	Z010	Intervention	Intervention-no-stop	Intervention-no-dosechange	Intervention-no-newdrug	T01 (with Intervention.)	T01	C01DX16	A: no change	0	10	Dancor 10 mg, tablets	1010	4	no changes required	1
Z010_SLV	Z010	Intervention	Intervention-no-stop	Intervention-no-dosechange	Intervention-newdrug	T01 (with Intervention.)	T01	C10AA01	C: new drug	2	40	Simcora 40, tablets	0/0/0.5/0	9	none Daten vorhanden	1
Z010_SLV	Z010	Intervention	Intervention-no-stop	Intervention-no-dosechange	Intervention-no-newdrug	T01 (with Intervention.)	T01	A10BA02	A: no change	0	500	Glucophage 500, tablets	1010	3	Alternativ	1
Z010_SLV	Z010	Intervention	Intervention-no-stop	NA	NA	T1 (with Intervention.)	T1	C07AB07		NA	10	Bilol 10 mg, tablets	1000	NA		NA
Z010_SLV	Z010	Intervention	Intervention-no-stop	NA	NA	T1 (with Intervention.)	T1	C08CA01		NA	5	Amlo Actavis 5 mg, tablets	1000	NA		NA
Z010_SLV	Z010	Intervention	Intervention-no-stop	NA	NA	T1 (with Intervention.)	T1	C09AA05		NA	10	Triatec 10 mg, tablets	1000	NA		NA
Z010_SLV	Z010	Intervention	Intervention-no-stop	NA	NA	T1 (with Intervention.)	T1	B01AC06		NA	100	Aspirin Cardio 100, tablets	1000	NA		NA
Z010_SLV	Z010	Intervention	Intervention-no-stop	NA	NA	T1 (with Intervention.)	T1	A10BB09		NA	60	Diamicron MR 60 mg, tablets	1000	NA		NA
Z010_SLV	Z010	Intervention	Intervention-no-stop	NA	NA	T1 (with Intervention.)	T1	C01DX16		NA	10	Dancor 10 mg, tablets	1010	NA		NA
Z010_SLV	Z010	Intervention	Intervention-no-stop	NA	NA	T1 (with Intervention.)	T1	A10BA02		NA	500	Glucophage 500, tablets	1010	NA		NA
Z010_SLV	Z010	Intervention	Intervention-no-stop	NA	NA	T1 (with Intervention.)	T1	C10AA05		NA	20	Atorsan 20 mg, tablets	10	NA		NA
Z010_SLV	Z010	Intervention	Intervention-no-stop	NA	NA	T2 (with Intervention.)	T2	C07AB07		NA	10	Bilol 10 mg, tablets	1000	NA		NA
Z010_SLV	Z010	Intervention	Intervention-no-stop	NA	NA	T2 (with Intervention.)	T2	C08CA01		NA	5	Amlo Actavis 5 mg, tablets	1000	NA		NA
Z010_SLV	Z010	Intervention	Intervention-no-stop	NA	NA	T2 (with Intervention.)	T2	C09AA05		NA	10	Triatec 10 mg, tablets	1000	NA		NA
Z010_SLV	Z010	Intervention	Intervention-no-stop	NA	NA	T2 (with Intervention.)	T2	B01AC06		NA	100	Aspirin Cardio 100, tablets	1000	NA		NA
Z010_SLV	Z010	Intervention	Intervention-no-stop	NA	NA	T2 (with Intervention.)	T2	A10BB09		NA	60	Diamicron MR 60 mg, tablets	1000	NA		NA
Z010_SLV	Z010	Intervention	Intervention-no-stop	NA	NA	T2 (with Intervention.)	T2	C01DX16		NA	10	Dancor 10 mg, tablets	1010	NA		NA
Z011_AH9	Z011	Intervention	Intervention-no-stop	Intervention-no-dosechange	Intervention-no-newdrug	T01 (with Intervention.)	T01	C09BA02	A: no change	0	1	Enalapril HCT Actavis 20/12,5, tablets	1000	4	no changes required	1
Z011_AH9	Z011	Intervention	Intervention-no-stop	Intervention-no-dosechange	Intervention-no-newdrug	T01 (with Intervention.)	T01	B01AC06	A: no change	0	100	Aspirin Cardio 100, tablets	1000	4	no changes required	1
Z011_AH9	Z011	Intervention	Intervention-no-stop	Intervention-no-dosechange	Intervention-no-newdrug	T01 (with Intervention.)	T01	A11CC05	A: no change	0	450	Vi-De 3, drops	1000	4	no changes required	1
Z011_AH9	Z011	Intervention	Intervention-no-stop	Intervention-no-dosechange	Intervention-no-newdrug	T01 (with Intervention.)	T01	N02AX02	A: no change	0	20	Tramadol Helvepharm, drops	1000	4	no changes required	1
Z011_AH9	Z011	Intervention	Intervention-no-stop	Intervention-no-dosechange	Intervention-no-newdrug	T01 (with Intervention.)	T01	C08CA02	A: no change	0	5	Felodipin retard Helvepharm 5 mg, tablets	1000	4	no changes required	1
Z011_AH9	Z011	Intervention	Intervention-no-stop	NA	NA	T1 (with Intervention.)	T1	C09BA02		NA	1	Enalapril HCT Actavis 20/12,5, tablets	1000	NA		NA
Z011_AH9	Z011	Intervention	Intervention-no-stop	NA	NA	T1 (with Intervention.)	T1	B01AC06		NA	100	Aspirin Cardio 100, tablets	1000	NA		NA
Z011_AH9	Z011	Intervention	Intervention-no-stop	NA	NA	T1 (with Intervention.)	T1	C08CA02		NA	5	Felodipin retard Helvepharm 5 mg, tablets	1000	NA		NA
Z011_AH9	Z011	Intervention	Intervention-no-stop	NA	NA	T1 (with Intervention.)	T1	A11CC05		NA	1	Vitamin D3 Streuli, drinkable solution	1000	NA		NA
Z011_AH9	Z011	Intervention	Intervention-no-stop	NA	NA	T1 (with Intervention.)	T1	N02AX02		NA	20	Tradonal, drops	1000	NA		NA
Z011_AH9	Z011	Intervention	Intervention-no-stop	NA	NA	T2 (with Intervention.)	T2	C09BA02		NA	1	Enalapril HCT Actavis 20/12,5, tablets	1000	NA		NA
Z011_AH9	Z011	Intervention	Intervention-no-stop	NA	NA	T2 (with Intervention.)	T2	B01AC06		NA	100	Aspirin Cardio 100, tablets	1000	NA		NA
Z011_AH9	Z011	Intervention	Intervention-no-stop	NA	NA	T2 (with Intervention.)	T2	C08CA02		NA	5	Felodipin retard Helvepharm 5 mg, tablets	1000	NA		NA
Z011_AH9	Z011	Intervention	Intervention-no-stop	NA	NA	T2 (with Intervention.)	T2	A11CC05		NA	10	Vi-De 3, drops	1000	NA		NA
Z011_AH9	Z011	Intervention	Intervention-no-stop	NA	NA	T2 (with Intervention.)	T2	B01AC24		NA	90	Brilique, tablets	1010	NA		NA
Z011_AH9	Z011	Intervention	Intervention-no-stop	NA	NA	T2 (with Intervention.)	T2	C10AA07		NA	20	Crestor 20 mg, tablets	1000	NA		NA
Z011_AH9	Z011	Intervention	Intervention-no-stop	NA	NA	T2 (with Intervention.)	T2	C03CA04		NA	10	Torasemid Actavis 10, tablets	0.5/0/0/0	NA		NA
Z011_AH9	Z011	Intervention	Intervention-no-stop	NA	NA	T2 (with Intervention.)	T2	A02BC02		NA	40	Panprax 40 mg, tablets	1000	NA		NA
Z011_DSQ	Z011	Intervention	Intervention-stop	Intervention-no-dosechange	Intervention-no-newdrug	T01 (with Intervention.)	T01	C09DA08	A: no change	0	1	Olmetec Plus 20/12,5, tablets	1000	4	no changes required	1
Z011_DSQ	Z011	Intervention	Intervention-stop	Intervention-no-dosechange	Intervention-no-newdrug	T01 (with Intervention.)	T01	C07AB12	A: no change	0	5	Nebilet, tablets	1000	4	no changes required	1
Z011_DSQ	Z011	Intervention	Intervention-stop	Intervention-no-dosechange	Intervention-no-newdrug	T01 (with Intervention.)	T01	B01AC06	A: no change	0	100	Aspirin Cardio 100, tablets	1000	4	no changes required	1
Z011_DSQ	Z011	Intervention	Intervention-stop	Intervention-no-dosechange	Intervention-no-newdrug	T01 (with Intervention.)	T01	C10AA05	A: no change	0	40	Atorsan 40 mg, tablets	0/0/0.5/0	4	no changes required	1
Z011_DSQ	Z011	Intervention	Intervention-stop	Intervention-dosechange	Intervention-no-newdrug	T01 (with Intervention.)	T01	H02AB06	B: new dose	1	5	Spiricort 5, tablets	0.5/0/0/0	2	inadequate dosing	1
Z011_DSQ	Z011	Intervention	Intervention-stop	Intervention-no-dosechange	Intervention-no-newdrug	T01 (with Intervention.)	T01	H02AB06	D: Stopp	3	20	Spiricort 20, tablets	0.25/0/0/0	2	inadequate dosing	1
Z011_DSQ	Z011	Intervention	Intervention-stop	NA	NA	T1 (with Intervention.)	T1	H02AB06		NA	20	Spiricort 20, tablets	0.5/0/0/0	NA		NA
Z011_DSQ	Z011	Intervention	Intervention-stop	NA	NA	T1 (with Intervention.)	T1	H02AB06		NA	5	Spiricort 5, tablets	0.5/0/0/0	NA		NA
Z011_DSQ	Z011	Intervention	Intervention-stop	NA	NA	T1 (with Intervention.)	T1	G04CA02		NA	400	Pradif T, tablets retarded	1000	NA		NA
Z011_DSQ	Z011	Intervention	Intervention-stop	NA	NA	T1 (with Intervention.)	T1	C09DA08		NA	1	Olmetec Plus 20/12,5, tablets	1000	NA		NA
Z011_DSQ	Z011	Intervention	Intervention-stop	NA	NA	T1 (with Intervention.)	T1	C07AB12		NA	5	Nebilet, tablets	1000	NA		NA
Z011_DSQ	Z011	Intervention	Intervention-stop	NA	NA	T1 (with Intervention.)	T1	B01AC06		NA	100	Aspirin Cardio 100, tablets	1000	NA		NA
Z011_DSQ	Z011	Intervention	Intervention-stop	NA	NA	T1 (with Intervention.)	T1	C10AA05		NA	40	Atorsan 40 mg, tablets	0/0/0.5/0	NA		NA
Z011_DSQ	Z011	Intervention	Intervention-stop	NA	NA	T1 (with Intervention.)	T1	N02BE01		NA	1000	Dafalgan 1 g, tablets	1110	NA		NA
Z011_DSQ	Z011	Intervention	Intervention-stop	NA	NA	T2 (with Intervention.)	T2	H02AB06		NA	20	Spiricort 20, tablets	0.5/0/0/0	NA		NA
Z011_DSQ	Z011	Intervention	Intervention-stop	NA	NA	T2 (with Intervention.)	T2	H02AB06		NA	5	Spiricort 5, tablets	0.5/0/0/0	NA		NA
Z011_DSQ	Z011	Intervention	Intervention-stop	NA	NA	T2 (with Intervention.)	T2	G04CA02		NA	400	Pradif T, tablets retarded	1000	NA		NA
Z011_DSQ	Z011	Intervention	Intervention-stop	NA	NA	T2 (with Intervention.)	T2	C09DA08		NA	1	Olmetec Plus 20/12,5, tablets	1000	NA		NA
Z011_DSQ	Z011	Intervention	Intervention-stop	NA	NA	T2 (with Intervention.)	T2	C07AB12		NA	5	Nebilet, tablets	1000	NA		NA
Z011_DSQ	Z011	Intervention	Intervention-stop	NA	NA	T2 (with Intervention.)	T2	B01AC06		NA	100	Aspirin Cardio 100, tablets	1000	NA		NA
Z011_DSQ	Z011	Intervention	Intervention-stop	NA	NA	T2 (with Intervention.)	T2	C10AA05		NA	40	Atorsan 40 mg, tablets	0/0/0.5/0	NA		NA
Z011_DSQ	Z011	Intervention	Intervention-stop	NA	NA	T2 (with Intervention.)	T2	N02BE01		NA	1000	Dafalgan 1 g, tablets	1110	NA		NA
Z011_DSQ	Z011	Intervention	Intervention-stop	NA	NA	T2 (with Intervention.)	T2	R05CB01		NA	600	ACC Sandoz 600, effervesent tablets	1000	NA		NA
Z011_JN7	Z011	Intervention	Intervention-no-stop	Intervention-no-dosechange	Intervention-no-newdrug	T01 (with Intervention.)	T01	A10BA02	A: no change	0	1000	Glucophage 1000, tablets	1001	4	no changes required	1
Z011_JN7	Z011	Intervention	Intervention-no-stop	Intervention-no-dosechange	Intervention-no-newdrug	T01 (with Intervention.)	T01	A02BC02	A: no change	0	40	Pantoprazol Actavis Medis 40 mg, tablets	1000	4	no changes required	1
Z011_JN7	Z011	Intervention	Intervention-no-stop	Intervention-no-dosechange	Intervention-no-newdrug	T01 (with Intervention.)	T01	H02AB06	A: no change	0	5	Spiricort 5, tablets	1.5/0/0/0	4	no changes required	1
Z011_JN7	Z011	Intervention	Intervention-no-stop	Intervention-no-dosechange	Intervention-no-newdrug	T01 (with Intervention.)	T01	M01AE01	A: no change	0	800	Irfen-800 retard, tablets retarded	1010	4	no changes required	1
Z011_JN7	Z011	Intervention	Intervention-no-stop	Intervention-no-dosechange	Intervention-no-newdrug	T01 (with Intervention.)	T01	G04CB01	A: no change	0	5	Finasterid Actavis 5mg, tablets	1000	4	no changes required	1
Z011_JN7	Z011	Intervention	Intervention-no-stop	Intervention-no-dosechange	Intervention-no-newdrug	T01 (with Intervention.)	T01	G04CA01	A: no change	0	2.5	Xatral 2,5 mg, tablets	1	4	no changes required	1
Z011_JN7	Z011	Intervention	Intervention-no-stop	NA	NA	T1 (with Intervention.)	T1	A10BB09		NA	60	Diamicron MR 60 mg, tablets	1001	NA		NA
Z011_JN7	Z011	Intervention	Intervention-no-stop	NA	NA	T1 (with Intervention.)	T1	A10BA02		NA	1000	Glucophage 1000, tablets	1001	NA		NA
Z011_JN7	Z011	Intervention	Intervention-no-stop	NA	NA	T1 (with Intervention.)	T1	G04CB01		NA	5	Finasterid 5 Helvepharm, tablets	1000	NA		NA
Z011_JN7	Z011	Intervention	Intervention-no-stop	NA	NA	T1 (with Intervention.)	T1	G04CA01		NA	2.5	Xatral 2,5 mg, tablets	1	NA		NA
Z011_JN7	Z011	Intervention	Intervention-no-stop	NA	NA	T1 (with Intervention.)	T1	M01AE01		NA	600	Irfen-600, tablets	1010	NA		NA
Z011_JN7	Z011	Intervention	Intervention-no-stop	NA	NA	T2 (with Intervention.)	T2	A10BB09		NA	60	Diamicron MR 60 mg, tablets	1000	NA		NA
Z011_JN7	Z011	Intervention	Intervention-no-stop	NA	NA	T2 (with Intervention.)	T2	G04CB01		NA	5	Finasterid 5 Helvepharm, tablets	1000	NA		NA
Z011_JN7	Z011	Intervention	Intervention-no-stop	NA	NA	T2 (with Intervention.)	T2	G04CA01		NA	2.5	Xatral 2,5 mg, tablets	1	NA		NA
Z011_JN7	Z011	Intervention	Intervention-no-stop	NA	NA	T2 (with Intervention.)	T2	C09AA03		NA	10	Lisitril 10, tablets	1000	NA		NA
Z011_JN7	Z011	Intervention	Intervention-no-stop	NA	NA	T2 (with Intervention.)	T2	A10BD08		NA	1	Galvumet 50/1000, tablets	1001	NA		NA
Z011_JN7	Z011	Intervention	Intervention-no-stop	NA	NA	T2 (with Intervention.)	T2	A02BC02		NA	40	Panprax 40 mg, tablets	1000	NA		NA
Z011_JN7	Z011	Intervention	Intervention-no-stop	NA	NA	T2 (with Intervention.)	T2	H02AB06		NA	5	Spiricort 5, tablets	0.75/0/0/0	NA		NA
Z011_JZN	Z011	Intervention	Intervention-stop	Intervention-no-dosechange	Intervention-no-newdrug	T01 (with Intervention.)	T01	C07AB07	A: no change	0	10	Bilol 10 mg, tablets	1000	4	no changes required	1
Z011_JZN	Z011	Intervention	Intervention-stop	Intervention-no-dosechange	Intervention-no-newdrug	T01 (with Intervention.)	T01	C03CA04	A: no change	0	10	Torem 10, tablets	1000	4	no changes required	1
Z011_JZN	Z011	Intervention	Intervention-stop	Intervention-no-dosechange	Intervention-no-newdrug	T01 (with Intervention.)	T01	B01AC06	A: no change	0	100	Aspirin Cardio 100, tablets	1000	4	no changes required	1
Z011_JZN	Z011	Intervention	Intervention-stop	Intervention-no-dosechange	Intervention-no-newdrug	T01 (with Intervention.)	T01	R03BB04	A: no change	0	18	Spiriva 18 mcg, capsule for inhalation	1000	4	no changes required	1
Z011_JZN	Z011	Intervention	Intervention-stop	Intervention-no-dosechange	Intervention-no-newdrug	T01 (with Intervention.)	T01	A02BC01	A: no change	0	20	Antramups 20, tablets	1000	4	no changes required	1
Z011_JZN	Z011	Intervention	Intervention-stop	Intervention-no-dosechange	Intervention-no-newdrug	T01 (with Intervention.)	T01	C08CA02	D: Stopp	3	10	Felodipin Sandoz eco 10, tablets retarded	0,5/0/0/0	0	no indication	1
Z011_JZN	Z011	Intervention	Intervention-stop	NA	NA	T1 (with Intervention.)	T1	C07AB07		NA	10	Bilol 10 mg, tablets	1000	NA		NA
Z011_JZN	Z011	Intervention	Intervention-stop	NA	NA	T1 (with Intervention.)	T1	C03CA04		NA	10	Torasemid Actavis 10, tablets	2000	NA		NA
Z011_JZN	Z011	Intervention	Intervention-stop	NA	NA	T1 (with Intervention.)	T1	C08CA02		NA	10	Felodipin retard Helvepharm 10 mg, tablets	1000	NA		NA
Z011_JZN	Z011	Intervention	Intervention-stop	NA	NA	T1 (with Intervention.)	T1	R03BB04		NA	18	Spiriva 18 mcg, capsule for inhalation	1000	NA		NA
Z011_JZN	Z011	Intervention	Intervention-stop	NA	NA	T1 (with Intervention.)	T1	A02BC01		NA	20	Omed antacid Sandoz 20 mg, capsule	1000	NA		NA
Z011_JZN	Z011	Intervention	Intervention-stop	NA	NA	T1 (with Intervention.)	T1	B01AA04		NA	1	Marcoumar, tablets	1000	NA		NA
Z011_JZN	Z011	Intervention	Intervention-stop	NA	NA	T1 (with Intervention.)	T1	R03AK07		NA	1	Symbicort 200/6, ready for inhalation	1010	NA		NA
Z011_LLP	Z011	Intervention	Intervention-no-stop	Intervention-no-dosechange	Intervention-no-newdrug	T01 (with Intervention.)	T01	C09AA03	A: no change	0	20	Lisinopril Actavis 20 mg, tablets	1000	4	no changes required	1
Z011_LLP	Z011	Intervention	Intervention-no-stop	Intervention-no-dosechange	Intervention-no-newdrug	T01 (with Intervention.)	T01	C07AB07	A: no change	0	2.5	Bilol 2.5 mg, tablets	1000	4	no changes required	1
Z011_LLP	Z011	Intervention	Intervention-no-stop	Intervention-no-dosechange	Intervention-no-newdrug	T01 (with Intervention.)	T01	C03CA04	A: no change	0	10	Torem 10, tablets	1000	4	no changes required	1
Z011_LLP	Z011	Intervention	Intervention-no-stop	Intervention-no-dosechange	Intervention-no-newdrug	T01 (with Intervention.)	T01	B01AC06	A: no change	0	100	Aspirin Cardio 100, tablets	1000	4	no changes required	1
Z011_LLP	Z011	Intervention	Intervention-no-stop	Intervention-no-dosechange	Intervention-no-newdrug	T01 (with Intervention.)	T01	C10AA05	A: no change	0	40	Atorsan 40 mg, tablets	0/0/0.5/0	4	no changes required	1
Z011_LLP	Z011	Intervention	Intervention-no-stop	Intervention-no-dosechange	Intervention-no-newdrug	T01 (with Intervention.)	T01	A10BA02	A: no change	0	1000	Metfin 1000, tablets	0,5/0/0/0	4	no changes required	1
Z011_LLP	Z011	Intervention	Intervention-no-stop	NA	NA	T1 (with Intervention.)	T1	C09AA03		NA	20	Lisinopril Actavis 20 mg, tablets	1000	NA		NA
Z011_LLP	Z011	Intervention	Intervention-no-stop	NA	NA	T1 (with Intervention.)	T1	C07AB07		NA	2.5	Bilol 2.5 mg, tablets	1000	NA		NA
Z011_LLP	Z011	Intervention	Intervention-no-stop	NA	NA	T1 (with Intervention.)	T1	C03CA04		NA	10	Torem 10, tablets	1000	NA		NA
Z011_LLP	Z011	Intervention	Intervention-no-stop	NA	NA	T1 (with Intervention.)	T1	B01AC06		NA	100	Aspirin Cardio 100, tablets	1000	NA		NA
Z011_LLP	Z011	Intervention	Intervention-no-stop	NA	NA	T1 (with Intervention.)	T1	C10AA05		NA	40	Atorsan 40 mg, tablets	0/0/0.5/0	NA		NA
Z011_LLP	Z011	Intervention	Intervention-no-stop	NA	NA	T1 (with Intervention.)	T1	A10BA02		NA	1000	Metfin 1000, tablets	0.5/0/0/0	NA		NA
Z011_LLP	Z011	Intervention	Intervention-no-stop	NA	NA	T2 (with Intervention.)	T2	C09AA03		NA	20	Lisinopril Actavis 20 mg, tablets	1000	NA		NA
Z011_LLP	Z011	Intervention	Intervention-no-stop	NA	NA	T2 (with Intervention.)	T2	C07AB07		NA	2.5	Bilol 2.5 mg, tablets	0	NA		NA
Z011_LLP	Z011	Intervention	Intervention-no-stop	NA	NA	T2 (with Intervention.)	T2	C03CA04		NA	10	Torem 10, tablets	1000	NA		NA
Z011_LLP	Z011	Intervention	Intervention-no-stop	NA	NA	T2 (with Intervention.)	T2	B01AC06		NA	100	Aspirin Cardio 100, tablets	1000	NA		NA
Z011_LLP	Z011	Intervention	Intervention-no-stop	NA	NA	T2 (with Intervention.)	T2	C10AA05		NA	40	Atorsan 40 mg, tablets	0/0/0.5/0	NA		NA
Z011_LLP	Z011	Intervention	Intervention-no-stop	NA	NA	T2 (with Intervention.)	T2	A10BA02		NA	1000	Metfin 1000, tablets	0.5/0/0/0	NA		NA
Z011_MPO	Z011	Intervention	Intervention-no-stop	Intervention-no-dosechange	Intervention-no-newdrug	T01 (with Intervention.)	T01	N03AX16	A: no change	0	50	Lyrica 50 mg, capsule	1	4	no changes required	1
Z011_MPO	Z011	Intervention	Intervention-no-stop	Intervention-no-dosechange	Intervention-no-newdrug	T01 (with Intervention.)	T01	N02AA55	A: no change	0	1	Targin, tablets retard 5/2.5 mg	1001	4	no changes required	1
Z011_MPO	Z011	Intervention	Intervention-no-stop	Intervention-no-dosechange	Intervention-no-newdrug	T01 (with Intervention.)	T01	N02BE01	A: no change	0	500	Dafalgan, tablets	1	4	no changes required	1
Z011_MPO	Z011	Intervention	Intervention-no-stop	Intervention-no-dosechange	Intervention-no-newdrug	T01 (with Intervention.)	T01	B01AA04	A: no change	0	1	Marcoumar, tablets	1000	4	no changes required	1
Z011_NFF	Z011	Intervention	Intervention-no-stop	Intervention-no-dosechange	Intervention-no-newdrug	T01 (with Intervention.)	T01	C03CA04	A: no change	0	10	Torem 10, tablets	1000	4	no changes required	1
Z011_NFF	Z011	Intervention	Intervention-no-stop	Intervention-no-dosechange	Intervention-no-newdrug	T01 (with Intervention.)	T01	C07AB07	A: no change	0	2.5	Bilol 2.5 mg, tablets	1000	4	no changes required	1
Z011_NFF	Z011	Intervention	Intervention-no-stop	Intervention-no-dosechange	Intervention-no-newdrug	T01 (with Intervention.)	T01	B01AC06	A: no change	0	100	Aspirin Cardio 100, tablets	1000	4	no changes required	1
Z011_NFF	Z011	Intervention	Intervention-no-stop	Intervention-no-dosechange	Intervention-no-newdrug	T01 (with Intervention.)	T01	C10AA07	A: no change	0	10	Crestor 10 mg, tablets	10	4	no changes required	1
Z011_NFF	Z011	Intervention	Intervention-no-stop	Intervention-no-dosechange	Intervention-no-newdrug	T01 (with Intervention.)	T01	A02BC02	A: no change	0	40	Panprax 40 mg, tablets	1000	4	no changes required	1
Z011_NFF	Z011	Intervention	Intervention-no-stop	Intervention-no-dosechange	Intervention-no-newdrug	T01 (with Intervention.)	T01	G04CA02	A: no change	0	0.4	Tamsulosin capsule retarded	1000	4	no changes required	1
Z011_NFF	Z011	Intervention	Intervention-no-stop	Intervention-no-dosechange	Intervention-no-newdrug	T01 (with Intervention.)	T01	N02BE01	A: no change	0	1000	Dafalgan 1 g, tablets	1110	4	no changes required	1
Z011_NFF	Z011	Intervention	Intervention-no-stop	Intervention-no-dosechange	Intervention-no-newdrug	T01 (with Intervention.)	T01	A12CC08	A: no change	0	1	Mag 2 forte, granulate	1000	4	no changes required	1
Z011_NFF	Z011	Intervention	Intervention-no-stop	Intervention-no-dosechange	Intervention-no-newdrug	T01 (with Intervention.)	T01	A11CC05	A: no change	0	8	Vi-De 3, drops	1000	4	no changes required	1
Z011_NFF	Z011	Intervention	Intervention-no-stop	NA	NA	T1 (with Intervention.)	T1	G04CA02		NA	0.4	Tamsulosin retard Helvepharm 0,4 mg, capsule retarded	1000	NA		NA
Z011_NFF	Z011	Intervention	Intervention-no-stop	NA	NA	T1 (with Intervention.)	T1	C03CA04		NA	10	Torasemid Actavis 10, tablets	1000	NA		NA
Z011_NFF	Z011	Intervention	Intervention-no-stop	NA	NA	T1 (with Intervention.)	T1	C07AB07		NA	2.5	Bilol 2.5 mg, tablets	1000	NA		NA
Z011_NFF	Z011	Intervention	Intervention-no-stop	NA	NA	T1 (with Intervention.)	T1	B01AC06		NA	100	Aspirin Cardio 100, tablets	1000	NA		NA
Z011_NFF	Z011	Intervention	Intervention-no-stop	NA	NA	T1 (with Intervention.)	T1	C10AA07		NA	10	Crestor 10 mg, tablets	10	NA		NA
Z011_NFF	Z011	Intervention	Intervention-no-stop	NA	NA	T1 (with Intervention.)	T1	A02BC02		NA	40	Panprax 40 mg, tablets	1000	NA		NA
Z011_NFF	Z011	Intervention	Intervention-no-stop	NA	NA	T1 (with Intervention.)	T1	A12CC08		NA	1	Mag 2 forte, granulate	1000	NA		NA
Z011_NFF	Z011	Intervention	Intervention-no-stop	NA	NA	T1 (with Intervention.)	T1	A11CC05		NA	8	Vitamin D3 Streuli, drinkable solution	1000	NA		NA
Z011_NFF	Z011	Intervention	Intervention-no-stop	NA	NA	T2 (with Intervention.)	T2	G04CA02		NA	0.4	Tamsulosin retard Helvepharm 0,4 mg, capsule retarded	1000	NA		NA
Z011_NFF	Z011	Intervention	Intervention-no-stop	NA	NA	T2 (with Intervention.)	T2	C03CA04		NA	10	Torasemid Actavis 10, tablets	1000	NA		NA
Z011_NFF	Z011	Intervention	Intervention-no-stop	NA	NA	T2 (with Intervention.)	T2	C07AB07		NA	2.5	Bilol 2.5 mg, tablets	1000	NA		NA
Z011_NFF	Z011	Intervention	Intervention-no-stop	NA	NA	T2 (with Intervention.)	T2	B01AC06		NA	100	Aspirin Cardio 100, tablets	1000	NA		NA
Z011_NFF	Z011	Intervention	Intervention-no-stop	NA	NA	T2 (with Intervention.)	T2	C10AA07		NA	10	Crestor 10 mg, tablets	10	NA		NA
Z011_NFF	Z011	Intervention	Intervention-no-stop	NA	NA	T2 (with Intervention.)	T2	A02BC02		NA	40	Panprax 40 mg, tablets	1000	NA		NA
Z011_NFF	Z011	Intervention	Intervention-no-stop	NA	NA	T2 (with Intervention.)	T2	A12CC08		NA	1	Mag 2 forte, granulate	1000	NA		NA
Z011_NFF	Z011	Intervention	Intervention-no-stop	NA	NA	T2 (with Intervention.)	T2	A11CC05		NA	8	Vitamin D3 Streuli, drinkable solution	1000	NA		NA
Z011_NFO	Z011	Intervention	Intervention-no-stop	Intervention-no-dosechange	Intervention-no-newdrug	T01 (with Intervention.)	T01	C09DA04	A: no change	0	1	CoAprovel 300/12.5, tablets	1000	4	no changes required	1
Z011_NFO	Z011	Intervention	Intervention-no-stop	Intervention-no-dosechange	Intervention-no-newdrug	T01 (with Intervention.)	T01	C07AB07	A: no change	0	2.5	Bilol 2.5 mg, tablets	1000	4	no changes required	1
Z011_NFO	Z011	Intervention	Intervention-no-stop	Intervention-no-dosechange	Intervention-no-newdrug	T01 (with Intervention.)	T01	B01AC06	A: no change	0	100	Aspirin Cardio 100, tablets	10	4	no changes required	1
Z011_NFO	Z011	Intervention	Intervention-no-stop	Intervention-no-dosechange	Intervention-no-newdrug	T01 (with Intervention.)	T01	A10BH02	A: no change	0	50	Galvus 50 mg, tablets	1000	4	no changes required	1
Z011_NFO	Z011	Intervention	Intervention-no-stop	Intervention-no-dosechange	Intervention-no-newdrug	T01 (with Intervention.)	T01	C10AA05	A: no change	0	80	Atorsan 80 mg, tablets	0.5/0/0/0	4	no changes required	1
Z011_NFO	Z011	Intervention	Intervention-no-stop	Intervention-no-dosechange	Intervention-no-newdrug	T01 (with Intervention.)	T01	N02BE01	A: no change	0	500	Dafalgan, tablets	111111	4	no changes required	1
Z011_NFO	Z011	Intervention	Intervention-no-stop	Intervention-no-dosechange	Intervention-no-newdrug	T01 (with Intervention.)	T01	N02AX02	A: no change	0	100	Tramadol retard Helvepharm 100 mg, tablets	1111	4	no changes required	1
Z011_NFO	Z011	Intervention	Intervention-no-stop	Intervention-no-dosechange	Intervention-no-newdrug	T01 (with Intervention.)	T01	M01AB05	A: no change	0	75	Ecofenac CR 75, tablets	1010	4	no changes required	1
Z011_NFO	Z011	Intervention	Intervention-no-stop	Intervention-no-dosechange	Intervention-no-newdrug	T01 (with Intervention.)	T01	A07DA03	A: no change	0	2	Amavita Loperamid 2 mg, capsule	1111	4	no changes required	1
Z011_NFO	Z011	Intervention	Intervention-no-stop	NA	NA	T1 (with Intervention.)	T1	C09CA01		NA	100	Cosaar 100, tablets	1000	NA		NA
Z011_NFO	Z011	Intervention	Intervention-no-stop	NA	NA	T1 (with Intervention.)	T1	C07AB07		NA	2.5	Bilol 2.5 mg, tablets	1000	NA		NA
Z011_NFO	Z011	Intervention	Intervention-no-stop	NA	NA	T1 (with Intervention.)	T1	B01AC06		NA	100	Aspirin Cardio 100, tablets	10	NA		NA
Z011_NFO	Z011	Intervention	Intervention-no-stop	NA	NA	T1 (with Intervention.)	T1	N02BE01		NA	500	Dafalgan, tablets	111111	NA		NA
Z011_NFO	Z011	Intervention	Intervention-no-stop	NA	NA	T1 (with Intervention.)	T1	M01AB05		NA	75	Ecofenac CR 75, tablets	1010	NA		NA
Z011_NFO	Z011	Intervention	Intervention-no-stop	NA	NA	T1 (with Intervention.)	T1	A07DA03		NA	2	Amavita Loperamid 2 mg, capsule	1111	NA		NA
Z011_NFO	Z011	Intervention	Intervention-no-stop	NA	NA	T1 (with Intervention.)	T1	A11CC05		NA	20	Vi-De 3, drops	1000	NA		NA
Z011_NFO	Z011	Intervention	Intervention-no-stop	NA	NA	T1 (with Intervention.)	T1	A12BA01		NA	10	Kalium Hausmann KCL-retard, dragées	1000	NA		NA
Z011_NFO	Z011	Intervention	Intervention-no-stop	NA	NA	T1 (with Intervention.)	T1	A12AX		NA	1	Calcimagona-D3, tablets	100	NA		NA
Z011_NFO	Z011	Intervention	Intervention-no-stop	NA	NA	T2 (with Intervention.)	T2	C09CA01		NA	100	Cosaar 100, tablets	1000	NA		NA
Z011_NFO	Z011	Intervention	Intervention-no-stop	NA	NA	T2 (with Intervention.)	T2	B01AC06		NA	100	Aspirin Cardio 100, tablets	10	NA		NA
Z011_NFO	Z011	Intervention	Intervention-no-stop	NA	NA	T2 (with Intervention.)	T2	B03BA03		NA	1000	Vitarubin Depot 1000, injectable solution	1000	NA		NA
Z011_OPE	Z011	Intervention	Intervention-no-stop	Intervention-no-dosechange	Intervention-no-newdrug	T01 (with Intervention.)	T01	C07CB03	A: no change	0	1	Tenoretic mite, tablets	0,5/0/0/0	4	no changes required	1
Z011_OPE	Z011	Intervention	Intervention-no-stop	Intervention-no-dosechange	Intervention-no-newdrug	T01 (with Intervention.)	T01	C10AA07	A: no change	0	20	Crestor 20 mg, tablets	10	4	no changes required	1
Z011_OPE	Z011	Intervention	Intervention-no-stop	Intervention-no-dosechange	Intervention-no-newdrug	T01 (with Intervention.)	T01	B01AC04	A: no change	0	75	Clopidogrel Actavis, tablets	1000	4	no changes required	1
Z011_OPE	Z011	Intervention	Intervention-no-stop	Intervention-dosechange	Intervention-no-newdrug	T01 (with Intervention.)	T01	A02BC02	B: new dose	1	20	Panprax 20 mg, tablets	1000	2	inadequate dosing	1
Z011_OPE	Z011	Intervention	Intervention-no-stop	Intervention-no-dosechange	Intervention-no-newdrug	T01 (with Intervention.)	T01	N03AX09	A: no change	0	100	Lamictal 100 mg, tablets	1000	4	no changes required	1
Z011_OPE	Z011	Intervention	Intervention-no-stop	NA	NA	T1 (with Intervention.)	T1	C07CB03		NA	1	Tenoretic mite, tablets	0.5/0/0/0	NA		NA
Z011_OPE	Z011	Intervention	Intervention-no-stop	NA	NA	T1 (with Intervention.)	T1	B01AC04		NA	75	Clopidogrel Sandoz 75, tablets	1000	NA		NA
Z011_OPE	Z011	Intervention	Intervention-no-stop	NA	NA	T1 (with Intervention.)	T1	N03AX09		NA	100	Lamictal 100 mg, tablets	1000	NA		NA
Z011_OPE	Z011	Intervention	Intervention-no-stop	NA	NA	T1 (with Intervention.)	T1	A02BC02		NA	20	Panprax 20 mg, tablets	1000	NA		NA
Z011_OPE	Z011	Intervention	Intervention-no-stop	NA	NA	T1 (with Intervention.)	T1	C10AA07		NA	20	Crestor 20 mg, tablets	10	NA		NA
Z011_OPE	Z011	Intervention	Intervention-no-stop	NA	NA	T2 (with Intervention.)	T2	C07CB03		NA	1	Tenoretic mite, tablets	0.5/0/0/0	NA		NA
Z011_OPE	Z011	Intervention	Intervention-no-stop	NA	NA	T2 (with Intervention.)	T2	B01AC04		NA	75	Clopidogrel Sandoz 75, tablets	1000	NA		NA
Z011_OPE	Z011	Intervention	Intervention-no-stop	NA	NA	T2 (with Intervention.)	T2	N03AX09		NA	100	Lamictal 100 mg, tablets	1000	NA		NA
Z011_OPE	Z011	Intervention	Intervention-no-stop	NA	NA	T2 (with Intervention.)	T2	A02BC02		NA	20	Panprax 20 mg, tablets	1000	NA		NA
Z011_OPE	Z011	Intervention	Intervention-no-stop	NA	NA	T2 (with Intervention.)	T2	C10AA07		NA	20	Crestor 20 mg, tablets	10	NA		NA
Z011_OPE	Z011	Intervention	Intervention-no-stop	NA	NA	T2 (with Intervention.)	T2	N06AX11		NA	30	Mirtasan 30, tablets	0.5/0/0/0	NA		NA
Z011_RV1	Z011	Intervention	Intervention-no-stop	Intervention-no-dosechange	Intervention-no-newdrug	T01 (with Intervention.)	T01	C09BA03	A: no change	0	1	Co-Lisinopril Spirig HC 20/12.5 mg, tablets	1000	4	no changes required	1
Z011_RV1	Z011	Intervention	Intervention-no-stop	Intervention-no-dosechange	Intervention-no-newdrug	T01 (with Intervention.)	T01	C07AB07	A: no change	0	10	Bilol 10 mg, tablets	1000	4	no changes required	1
Z011_RV1	Z011	Intervention	Intervention-no-stop	Intervention-no-dosechange	Intervention-no-newdrug	T01 (with Intervention.)	T01	C08CA01	A: no change	0	5	Amlo Actavis 5 mg, tablets	1000	4	no changes required	1
Z011_RV1	Z011	Intervention	Intervention-no-stop	Intervention-no-dosechange	Intervention-no-newdrug	T01 (with Intervention.)	T01	B01AF01	A: no change	0	20	Xarelto 20mg, tablets	1000	4	no changes required	1
Z011_RV1	Z011	Intervention	Intervention-no-stop	Intervention-no-dosechange	Intervention-no-newdrug	T01 (with Intervention.)	T01	H03AA01	A: no change	0	100	Euthyrox 100, tablets	1000	4	no changes required	1
Z011_RV1	Z011	Intervention	Intervention-no-stop	Intervention-no-dosechange	Intervention-no-newdrug	T01 (with Intervention.)	T01	N02BE01	A: no change	0	1000	Dafalgan 1 g, tablets	1000	4	no changes required	1
Z011_RV1	Z011	Intervention	Intervention-no-stop	Intervention-no-dosechange	Intervention-no-newdrug	T01 (with Intervention.)	T01	A11CC05	A: no change	0	20	Vi-De 3, drops	1000	4	no changes required	1
Z011_RV1	Z011	Intervention	Intervention-no-stop	NA	NA	T1 (with Intervention.)	T1	C09BA03		NA	1	Co-Lisinopril-Mepha 20/12.5, tablets	1000	NA		NA
Z011_RV1	Z011	Intervention	Intervention-no-stop	NA	NA	T1 (with Intervention.)	T1	C07AB07		NA	10	Bilol 10 mg, tablets	1000	NA		NA
Z011_RV1	Z011	Intervention	Intervention-no-stop	NA	NA	T1 (with Intervention.)	T1	C08CA01		NA	5	Amlo Actavis 5 mg, tablets	1000	NA		NA
Z011_RV1	Z011	Intervention	Intervention-no-stop	NA	NA	T1 (with Intervention.)	T1	B01AF01		NA	20	Xarelto 20mg, tablets	1000	NA		NA
Z011_RV1	Z011	Intervention	Intervention-no-stop	NA	NA	T1 (with Intervention.)	T1	H03AA01		NA	0.1	Euthyrox 100, tablets	1000	NA		NA
Z011_RV1	Z011	Intervention	Intervention-no-stop	NA	NA	T1 (with Intervention.)	T1	N02BE01		NA	1000	Dafalgan 1 g, tablets	3000	NA		NA
Z011_RV1	Z011	Intervention	Intervention-no-stop	NA	NA	T1 (with Intervention.)	T1	A11CC05		NA	20	Vitamin D3 Streuli, drinkable solution	1000	NA		NA
Z011_RV1	Z011	Intervention	Intervention-no-stop	NA	NA	T2 (with Intervention.)	T2	C09BA03		NA	1	Co-Lisinopril-Mepha 20/12.5, tablets	1000	NA		NA
Z011_RV1	Z011	Intervention	Intervention-no-stop	NA	NA	T2 (with Intervention.)	T2	C07AB07		NA	10	Bilol 10 mg, tablets	1000	NA		NA
Z011_RV1	Z011	Intervention	Intervention-no-stop	NA	NA	T2 (with Intervention.)	T2	C08CA01		NA	5	Amlo Actavis 5 mg, tablets	1000	NA		NA
Z011_RV1	Z011	Intervention	Intervention-no-stop	NA	NA	T2 (with Intervention.)	T2	B01AF01		NA	20	Xarelto 20mg, tablets	1000	NA		NA
Z011_RV1	Z011	Intervention	Intervention-no-stop	NA	NA	T2 (with Intervention.)	T2	H03AA01		NA	0.1	Euthyrox 100, tablets	1000	NA		NA
Z011_RV1	Z011	Intervention	Intervention-no-stop	NA	NA	T2 (with Intervention.)	T2	N02BE01		NA	1000	Dafalgan 1 g, tablets	3000	NA		NA
Z011_RV1	Z011	Intervention	Intervention-no-stop	NA	NA	T2 (with Intervention.)	T2	A11CC05		NA	20	Vitamin D3 Streuli, drinkable solution	1000	NA		NA
Z011_RV1	Z011	Intervention	Intervention-no-stop	NA	NA	T2 (with Intervention.)	T2	C10AA05		NA	40	Atorsan 40 mg, tablets	0.5/0/0/0	NA		NA
Z011_WNZ	Z011	Intervention	Intervention-no-stop	Intervention-no-dosechange	Intervention-no-newdrug	T01 (with Intervention.)	T01	C09DA01	A: no change	0	1	Cosaar Plus 50/12.5, tablets	1000	4	no changes required	1
Z011_WNZ	Z011	Intervention	Intervention-no-stop	Intervention-no-dosechange	Intervention-no-newdrug	T01 (with Intervention.)	T01	B01AC06	A: no change	0	100	Aspirin Cardio 100, tablets	1000	4	no changes required	1
Z011_WNZ	Z011	Intervention	Intervention-no-stop	Intervention-no-dosechange	Intervention-no-newdrug	T01 (with Intervention.)	T01	C10AA05	A: no change	0	80	Atorsan 80 mg, tablets	10	4	no changes required	1
Z011_WNZ	Z011	Intervention	Intervention-no-stop	Intervention-no-dosechange	Intervention-no-newdrug	T01 (with Intervention.)	T01	A11CC05	A: no change	0	450	Vi-De 3, drops	1000	4	no changes required	1
Z011_WS6	Z011	Intervention	Intervention-no-stop	Intervention-no-dosechange	Intervention-no-newdrug	T01 (with Intervention.)	T01	C09DB01	A: no change	0	1	Exforge 10/160 mg, tablets	1000	4	no changes required	1
Z011_WS6	Z011	Intervention	Intervention-no-stop	Intervention-no-dosechange	Intervention-no-newdrug	T01 (with Intervention.)	T01	B01AC06	A: no change	0	100	Aspirin Cardio 100, tablets	1000	4	no changes required	1
Z011_WS6	Z011	Intervention	Intervention-no-stop	Intervention-no-dosechange	Intervention-no-newdrug	T01 (with Intervention.)	T01	R03BA05	A: no change	0	250	Axotide 250 ug, ready for inhalation	1010	4	no changes required	1
Z011_WS6	Z011	Intervention	Intervention-no-stop	Intervention-no-dosechange	Intervention-no-newdrug	T01 (with Intervention.)	T01	A11CC05	A: no change	0	450	Vi-De 3, drops	1000	4	no changes required	1
Z011_WS6	Z011	Intervention	Intervention-no-stop	Intervention-no-dosechange	Intervention-no-newdrug	T01 (with Intervention.)	T01	R03BB01	A: no change	0	100	Atrovent, solution for inhalation	1010	4	no changes required	1
Z011_WS6	Z011	Intervention	Intervention-no-stop	NA	NA	T1 (with Intervention.)	T1	C09DB01		NA	1	Exforge 10/160 mg, tablets	1000	NA		NA
Z011_WS6	Z011	Intervention	Intervention-no-stop	NA	NA	T1 (with Intervention.)	T1	B01AC06		NA	100	Aspirin Cardio 100, tablets	1000	NA		NA
Z011_WS6	Z011	Intervention	Intervention-no-stop	NA	NA	T1 (with Intervention.)	T1	R03BA05		NA	1	Axotide 250 ug, ready for inhalation	1010	NA		NA
Z011_WS6	Z011	Intervention	Intervention-no-stop	NA	NA	T1 (with Intervention.)	T1	R03BB01		NA	0	Atrovent, solution for inhalation	1010	NA		NA
Z011_WS6	Z011	Intervention	Intervention-no-stop	NA	NA	T1 (with Intervention.)	T1	A11CC05		NA	1	Vitamin D3 Streuli, drinkable solution	1000	NA		NA
Z011_WS6	Z011	Intervention	Intervention-no-stop	NA	NA	T2 (with Intervention.)	T2	C09DB01		NA	1	Exforge 10/160 mg, tablets	1000	NA		NA
Z011_WS6	Z011	Intervention	Intervention-no-stop	NA	NA	T2 (with Intervention.)	T2	B01AC06		NA	100	Aspirin Cardio 100, tablets	1000	NA		NA
Z011_WS6	Z011	Intervention	Intervention-no-stop	NA	NA	T2 (with Intervention.)	T2	R03BA05		NA	1	Axotide 250 ug, ready for inhalation	1010	NA		NA
Z011_WS6	Z011	Intervention	Intervention-no-stop	NA	NA	T2 (with Intervention.)	T2	R03BB01		NA	0	Atrovent, solution for inhalation	1010	NA		NA
Z011_WS6	Z011	Intervention	Intervention-no-stop	NA	NA	T2 (with Intervention.)	T2	A11CC05		NA	1	Vitamin D3 Streuli, drinkable solution	1000	NA		NA
Z011_WS6	Z011	Intervention	Intervention-no-stop	NA	NA	T2 (with Intervention.)	T2	C03CA04		NA	10	Torasemid Actavis 10, tablets	1000	NA		NA
Z011_Yno problem	Z011	Intervention	Intervention-no-stop	Intervention-no-dosechange	Intervention-no-newdrug	T01 (with Intervention.)	T01	C10AA07	A: no change	0	20	Crestor 20 mg, tablets	10	4	no changes required	1
Z011_Yno problem	Z011	Intervention	Intervention-no-stop	Intervention-no-dosechange	Intervention-no-newdrug	T01 (with Intervention.)	T01	H02AB07	A: no change	0	5	Prednison Axapharm 5 mg, tablets	1000	4	no changes required	1
Z011_Yno problem	Z011	Intervention	Intervention-no-stop	Intervention-no-dosechange	Intervention-no-newdrug	T01 (with Intervention.)	T01	A02BC02	A: no change	0	40	Panprax 40 mg, tablets	1000	4	no changes required	1
Z011_Yno problem	Z011	Intervention	Intervention-no-stop	Intervention-no-dosechange	Intervention-no-newdrug	T01 (with Intervention.)	T01	L04AA13	A: no change	0	20	Arava 20 mg, tablets	1000	4	no changes required	1
Z011_Yno problem	Z011	Intervention	Intervention-no-stop	Intervention-no-dosechange	Intervention-no-newdrug	T01 (with Intervention.)	T01	N02BB02	A: no change	0	500	Novalgin, tablets retarded	1000	4	no changes required	1
Z011_Yno problem	Z011	Intervention	Intervention-no-stop	Intervention-no-dosechange	Intervention-no-newdrug	T01 (with Intervention.)	T01	M01AX25	A: no change	0	800	Condrosulf 800mg	1000	4	no changes required	1
Z011_Yno problem	Z011	Intervention	Intervention-no-stop	Intervention-no-dosechange	Intervention-no-newdrug	T01 (with Intervention.)	T01	A12AX	A: no change	0	1	Calcimagona-D3, tablets	1000	4	no changes required	1
Z011_Yno problem	Z011	Intervention	Intervention-no-stop	Intervention-no-dosechange	Intervention-no-newdrug	T01 (with Intervention.)	T01	L04AA24	A: no change	0	125	Orencia, injectable solution	1000	4	no changes required	1
Z011_Yno problem	Z011	Intervention	Intervention-no-stop	NA	NA	T1 (with Intervention.)	T1	C10AA07		NA	20	Crestor 20 mg, tablets	10	NA		NA
Z011_Yno problem	Z011	Intervention	Intervention-no-stop	NA	NA	T1 (with Intervention.)	T1	H02AB07		NA	5	Lodotra 5 mg, tablets retarded	1000	NA		NA
Z011_Yno problem	Z011	Intervention	Intervention-no-stop	NA	NA	T1 (with Intervention.)	T1	A02BC02		NA	40	Panprax 40 mg, tablets	1000	NA		NA
Z011_Yno problem	Z011	Intervention	Intervention-no-stop	NA	NA	T1 (with Intervention.)	T1	L04AA13		NA	20	Arava 20 mg, tablets	1000	NA		NA
Z011_Yno problem	Z011	Intervention	Intervention-no-stop	NA	NA	T1 (with Intervention.)	T1	N02BB02		NA	500	Novalgin, tablets retarded	1000	NA		NA
Z011_Yno problem	Z011	Intervention	Intervention-no-stop	NA	NA	T1 (with Intervention.)	T1	M01AX25		NA	800	Condrosulf 800, tablets	1000	NA		NA
Z011_Yno problem	Z011	Intervention	Intervention-no-stop	NA	NA	T1 (with Intervention.)	T1	A12AX		NA	1	Calcimagona-D3, tablets	1000	NA		NA
Z011_Yno problem	Z011	Intervention	Intervention-no-stop	NA	NA	T1 (with Intervention.)	T1	L04AA24		NA	1	Orencia, injectable solution	1000	NA		NA
Z011_Yno problem	Z011	Intervention	Intervention-no-stop	NA	NA	T2 (with Intervention.)	T2	C10AA07		NA	20	Crestor 20 mg, tablets	10	NA		NA
Z011_Yno problem	Z011	Intervention	Intervention-no-stop	NA	NA	T2 (with Intervention.)	T2	H02AB07		NA	5	Lodotra 5 mg, tablets retarded	1000	NA		NA
Z011_Yno problem	Z011	Intervention	Intervention-no-stop	NA	NA	T2 (with Intervention.)	T2	A02BC02		NA	40	Panprax 40 mg, tablets	1000	NA		NA
Z011_Yno problem	Z011	Intervention	Intervention-no-stop	NA	NA	T2 (with Intervention.)	T2	L04AA13		NA	20	Arava 20 mg, tablets	1000	NA		NA
Z011_Yno problem	Z011	Intervention	Intervention-no-stop	NA	NA	T2 (with Intervention.)	T2	N02BB02		NA	500	Novalgin, tablets retarded	1000	NA		NA
Z011_Yno problem	Z011	Intervention	Intervention-no-stop	NA	NA	T2 (with Intervention.)	T2	M01AX25		NA	800	Condrosulf 800, tablets	1000	NA		NA
Z011_Yno problem	Z011	Intervention	Intervention-no-stop	NA	NA	T2 (with Intervention.)	T2	A12AX		NA	1	Calcimagona-D3, tablets	1000	NA		NA
Z011_Yno problem	Z011	Intervention	Intervention-no-stop	NA	NA	T2 (with Intervention.)	T2	L04AA24		NA	1	Orencia, injectable solution	1000	NA		NA
Z012_C6B	Z012	Intervention	Intervention-no-stop	Intervention-no-dosechange	Intervention-no-newdrug	T01 (with Intervention.)	T01	J01FF01	A: no change	0	300	Clindamycin Pfizer 300 mg, capsule	1111	4	no changes required	1
Z012_C6B	Z012	Intervention	Intervention-no-stop	Intervention-no-dosechange	Intervention-no-newdrug	T01 (with Intervention.)	T01	C09AA03	A: no change	0	20	Lisinopril Actavis 20 mg, tablets	1000	4	no changes required	1
Z012_C6B	Z012	Intervention	Intervention-no-stop	Intervention-no-dosechange	Intervention-no-newdrug	T01 (with Intervention.)	T01	C03CA04	A: no change	0	10	Torem 10, tablets	1000	4	no changes required	1
Z012_C6B	Z012	Intervention	Intervention-no-stop	Intervention-no-dosechange	Intervention-no-newdrug	T01 (with Intervention.)	T01	C10AA05	A: no change	0	80	Atorva Pfizer 80 mg, tablets	0.5/0/0/0	4	no changes required	1
Z012_C6B	Z012	Intervention	Intervention-no-stop	Intervention-no-dosechange	Intervention-no-newdrug	T01 (with Intervention.)	T01	A11CC05	A: no change	0	10	Vi-De 3, drops	1000	4	no changes required	1
Z012_C6B	Z012	Intervention	Intervention-no-stop	NA	NA	T1 (with Intervention.)	T1	J01FF01		NA	300	Clindamycin Pfizer 300 mg, capsule	1111	NA		NA
Z012_C6B	Z012	Intervention	Intervention-no-stop	NA	NA	T1 (with Intervention.)	T1	C09AA03		NA	20	Lisinopril Actavis 20 mg, tablets	1000	NA		NA
Z012_C6B	Z012	Intervention	Intervention-no-stop	NA	NA	T1 (with Intervention.)	T1	C10AA05		NA	80	Atorsan 80 mg, tablets	0.5/0/0/0	NA		NA
Z012_C6B	Z012	Intervention	Intervention-no-stop	NA	NA	T1 (with Intervention.)	T1	C03CA04		NA	1	Torasemid Actavis 10, tablets	1000	NA		NA
Z012_C6B	Z012	Intervention	Intervention-no-stop	NA	NA	T1 (with Intervention.)	T1	A11CC05		NA	10	Vitamin D3 Streuli, drinkable solution	1000	NA		NA
Z012_C6B	Z012	Intervention	Intervention-no-stop	NA	NA	T2 (with Intervention.)	T2	J01FF01		NA	300	Clindamycin Pfizer 300 mg, capsule	1110	NA		NA
Z012_C6B	Z012	Intervention	Intervention-no-stop	NA	NA	T2 (with Intervention.)	T2	C09AA03		NA	20	Lisinopril Actavis 20 mg, tablets	1000	NA		NA
Z012_C6B	Z012	Intervention	Intervention-no-stop	NA	NA	T2 (with Intervention.)	T2	C10AA05		NA	80	Atorsan 80 mg, tablets	0.5/0/0/0	NA		NA
Z012_C6B	Z012	Intervention	Intervention-no-stop	NA	NA	T2 (with Intervention.)	T2	C03CA04		NA	1	Torasemid Actavis 10, tablets	1000	NA		NA
Z012_C6B	Z012	Intervention	Intervention-no-stop	NA	NA	T2 (with Intervention.)	T2	A11CC05		NA	10	Vitamin D3 Streuli, drinkable solution	1000	NA		NA
Z012_DPE	Z012	Intervention	Intervention-stop	Intervention-no-dosechange	Intervention-no-newdrug	T01 (with Intervention.)	T01	B01AC06	D: Stopp	3	100	Aspirin Cardio 100, tablets	1000	0	no indication	1
Z012_DPE	Z012	Intervention	Intervention-stop	Intervention-no-dosechange	Intervention-no-newdrug	T01 (with Intervention.)	T01	C09BA04	A: no change	0	1	Coversum N combi 5/1.25, tablets	1000	4	no changes required	1
Z012_DPE	Z012	Intervention	Intervention-stop	Intervention-no-dosechange	Intervention-no-newdrug	T01 (with Intervention.)	T01	C10AA05	A: no change	0	80	Atorsan 80 mg, tablets	1000	4	no changes required	1
Z012_DPE	Z012	Intervention	Intervention-stop	Intervention-no-dosechange	Intervention-no-newdrug	T01 (with Intervention.)	T01	A10BD08	A: no change	0	1	Galvumet 50/1000, tablets	1010	4	no changes required	1
Z012_DPE	Z012	Intervention	Intervention-stop	NA	NA	T1 (with Intervention.)	T1	C09BA04		NA	1	Coversum N combi 5/1.25, tablets	1000	NA		NA
Z012_DPE	Z012	Intervention	Intervention-stop	NA	NA	T1 (with Intervention.)	T1	C10AA05		NA	80	Atorsan 80 mg, tablets	0.5/0/0/0	NA		NA
Z012_DPE	Z012	Intervention	Intervention-stop	NA	NA	T1 (with Intervention.)	T1	A10BX09		NA	5	Forxiga 5 mg, tablets	1000	NA		NA
Z012_DPE	Z012	Intervention	Intervention-stop	NA	NA	T2 (with Intervention.)	T2	C09BA04		NA	1	Coversum N combi 5/1.25, tablets	1000	NA		NA
Z012_DPE	Z012	Intervention	Intervention-stop	NA	NA	T2 (with Intervention.)	T2	C10AA05		NA	80	Atorsan 80 mg, tablets	0.5/0/0/0	NA		NA
Z012_DPE	Z012	Intervention	Intervention-stop	NA	NA	T2 (with Intervention.)	T2	A10BX09		NA	10	Forxiga 10 mg, tablets	0.5/0/0/0	NA		NA
Z012_DPE	Z012	Intervention	Intervention-stop	NA	NA	T2 (with Intervention.)	T2	A11CC05		NA	10	Vi-De 3, drops	1000	NA		NA
Z012_DPE	Z012	Intervention	Intervention-stop	NA	NA	T2 (with Intervention.)	T2	A10BD08		NA	1	Galvumet 50/1000, tablets	1010	NA		NA
Z012_GKB	Z012	Intervention	Intervention-no-stop	Intervention-no-dosechange	Intervention-no-newdrug	T01 (with Intervention.)	T01	B01AF01	A: no change	0	20	Xarelto 20mg, tablets	1000	4	no changes required	1
Z012_GKB	Z012	Intervention	Intervention-no-stop	Intervention-no-dosechange	Intervention-no-newdrug	T01 (with Intervention.)	T01	C09CA03	A: no change	0	80	Diovan 80 mg, tablets	1000	4	no changes required	1
Z012_GKB	Z012	Intervention	Intervention-no-stop	Intervention-no-dosechange	Intervention-no-newdrug	T01 (with Intervention.)	T01	C01BD01	A: no change	0	200	Amiodaron-Mepha 200 mg, tablets	0.5/0/0/0	4	no changes required	1
Z012_GKB	Z012	Intervention	Intervention-no-stop	Intervention-no-dosechange	Intervention-no-newdrug	T01 (with Intervention.)	T01	C10AA05	A: no change	0	80	Atorsan 80 mg, tablets	0.5/0/0/0	4	no changes required	1
Z012_GKB	Z012	Intervention	Intervention-no-stop	Intervention-no-dosechange	Intervention-no-newdrug	T01 (with Intervention.)	T01	A02BC02	A: no change	0	20	Panprax 20 mg, tablets	1000	4	no changes required	1
Z012_GKB	Z012	Intervention	Intervention-no-stop	NA	NA	T1 (with Intervention.)	T1	B01AF01		NA	20	Xarelto 20mg, tablets	1000	NA		NA
Z012_GKB	Z012	Intervention	Intervention-no-stop	NA	NA	T1 (with Intervention.)	T1	C01BD01		NA	200	Amiodarone Zentiva 200 mg, tablets	0.5/0/0/0	NA		NA
Z012_GKB	Z012	Intervention	Intervention-no-stop	NA	NA	T1 (with Intervention.)	T1	C10AA05		NA	80	Atorsan 80 mg, tablets	0.5/0/0/0	NA		NA
Z012_GKB	Z012	Intervention	Intervention-no-stop	NA	NA	T1 (with Intervention.)	T1	C09DA06		NA	1	Atacand plus 16/12.5 mg, tablets	0.5/0/0/0	NA		NA
Z012_GKB	Z012	Intervention	Intervention-no-stop	NA	NA	T1 (with Intervention.)	T1	A02BC02		NA	40	Panprax 40 mg, tablets	1010	NA		NA
Z012_GKB	Z012	Intervention	Intervention-no-stop	NA	NA	T1 (with Intervention.)	T1	G04CA01		NA	10	Alfuzosin Actavis 10 mg, tablets retarded	1	NA		NA
Z012_GKB	Z012	Intervention	Intervention-no-stop	NA	NA	T1 (with Intervention.)	T1	A03AX13		NA	1	Flatulex, tablets	2220	NA		NA
Z012_GKB	Z012	Intervention	Intervention-no-stop	NA	NA	T2 (with Intervention.)	T2	C01BD01		NA	200	Amiodarone Zentiva 200 mg, tablets	0.5/0/0/0	NA		NA
Z012_GKB	Z012	Intervention	Intervention-no-stop	NA	NA	T2 (with Intervention.)	T2	C10AA05		NA	80	Atorsan 80 mg, tablets	0.5/0/0/0	NA		NA
Z012_GKB	Z012	Intervention	Intervention-no-stop	NA	NA	T2 (with Intervention.)	T2	C09DA06		NA	1	Atacand plus 16/12.5 mg, tablets	0.5/0/0/0	NA		NA
Z012_GKB	Z012	Intervention	Intervention-no-stop	NA	NA	T2 (with Intervention.)	T2	A02BC02		NA	40	Panprax 40 mg, tablets	1000	NA		NA
Z012_GKB	Z012	Intervention	Intervention-no-stop	NA	NA	T2 (with Intervention.)	T2	B01AF02		NA	5	Eliquis 5 mg, tablets	1000	NA		NA
Z012_GKB	Z012	Intervention	Intervention-no-stop	NA	NA	T2 (with Intervention.)	T2	C07AA05		NA	40	Inderal 40 mg, tablets	0.5/0/0/0	NA		NA
Z012_KCG	Z012	Intervention	Intervention-no-stop	Intervention-no-dosechange	Intervention-no-newdrug	T01 (with Intervention.)	T01	B01AC06	A: no change	0	100	Aspirin Cardio 100, tablets	1000	4	no changes required	1
Z012_KCG	Z012	Intervention	Intervention-no-stop	Intervention-no-dosechange	Intervention-no-newdrug	T01 (with Intervention.)	T01	C09BB04	A: no change	0	1	Coveram 10 mg/10 mg, tablets	1000	4	no changes required	1
Z012_KCG	Z012	Intervention	Intervention-no-stop	Intervention-no-dosechange	Intervention-no-newdrug	T01 (with Intervention.)	T01	C10AA05	A: no change	0	10	Atorsan 10 mg, tablets	1000	4	no changes required	1
Z012_KCG	Z012	Intervention	Intervention-no-stop	Intervention-no-dosechange	Intervention-no-newdrug	T01 (with Intervention.)	T01	M04AA01	A: no change	0	300	Allopur 300 mg, tablets	1000	4	no changes required	1
Z012_KCG	Z012	Intervention	Intervention-no-stop	Intervention-no-dosechange	Intervention-no-newdrug	T01 (with Intervention.)	T01	H02AB07	A: no change	0	5	Prednison Axapharm 5 mg, tablets	0.5/0/0/1	4	no changes required	1
Z012_KCG	Z012	Intervention	Intervention-no-stop	Intervention-no-dosechange	Intervention-no-newdrug	T01 (with Intervention.)	T01	A12AX	A: no change	0	1	Calcimagona-D3, tablets	1000	4	no changes required	1
Z012_KCG	Z012	Intervention	Intervention-no-stop	Intervention-no-dosechange	Intervention-no-newdrug	T01 (with Intervention.)	T01	M05BX04	A: no change	0	60	Prolia, injectable solution ready pen	1000	4	no changes required	1
Z012_KCG	Z012	Intervention	Intervention-no-stop	NA	NA	T1 (with Intervention.)	T1	B01AC06		NA	100	Aspirin Cardio 100, tablets	1000	NA		NA
Z012_KCG	Z012	Intervention	Intervention-no-stop	NA	NA	T1 (with Intervention.)	T1	C09BB04		NA	1	Coveram 10 mg/10 mg, tablets	1000	NA		NA
Z012_KCG	Z012	Intervention	Intervention-no-stop	NA	NA	T1 (with Intervention.)	T1	A10BH05		NA	5	Trajenta, tablets	1000	NA		NA
Z012_KCG	Z012	Intervention	Intervention-no-stop	NA	NA	T1 (with Intervention.)	T1	H02AB07		NA	5	Lodotra 5 mg, tablets retarded	1000	NA		NA
Z012_KCG	Z012	Intervention	Intervention-no-stop	NA	NA	T1 (with Intervention.)	T1	A02BC02		NA	40	Panprax 40 mg, tablets	1000	NA		NA
Z012_KCG	Z012	Intervention	Intervention-no-stop	NA	NA	T1 (with Intervention.)	T1	A12AX		NA	1	CALCIUM D3 Sandoz 500/1000	1000	NA		NA
Z012_KCG	Z012	Intervention	Intervention-no-stop	NA	NA	T1 (with Intervention.)	T1	N02BE01		NA	500	Dafalgan, effervesent tablets 500 mg	1000	NA		NA
Z012_KCG	Z012	Intervention	Intervention-no-stop	NA	NA	T2 (with Intervention.)	T2	B01AC06		NA	100	Aspirin Cardio 100, tablets	1000	NA		NA
Z012_KCG	Z012	Intervention	Intervention-no-stop	NA	NA	T2 (with Intervention.)	T2	C09BX01		NA	1	Coveram plus 10/5/2.5mg, tablets	1000	NA		NA
Z012_KCG	Z012	Intervention	Intervention-no-stop	NA	NA	T2 (with Intervention.)	T2	A10BH05		NA	5	Trajenta, tablets	1000	NA		NA
Z012_KCG	Z012	Intervention	Intervention-no-stop	NA	NA	T2 (with Intervention.)	T2	A02BC02		NA	40	Panprax 40 mg, tablets	1000	NA		NA
Z012_KCG	Z012	Intervention	Intervention-no-stop	NA	NA	T2 (with Intervention.)	T2	C10AA05		NA	10	Atorsan 10 mg, tablets	1000	NA		NA
Z012_KCG	Z012	Intervention	Intervention-no-stop	NA	NA	T2 (with Intervention.)	T2	M04AA01		NA	300	Allopur 300 mg, tablets	0.5/0/0/0	NA		NA
Z012_KCG	Z012	Intervention	Intervention-no-stop	NA	NA	T2 (with Intervention.)	T2	H02AB07		NA	5	Lodotra 5 mg, tablets retarded	1000	NA		NA
Z012_KCG	Z012	Intervention	Intervention-no-stop	NA	NA	T2 (with Intervention.)	T2	M05BX04		NA	60	Prolia, injectable solution	1000	NA		NA
Z012_KCG	Z012	Intervention	Intervention-no-stop	NA	NA	T2 (with Intervention.)	T2	L01XC02		NA	500	MabThera 500 mg/50 ml, injectable solution	1000	NA		NA
Z012_KJ6	Z012	Intervention	Intervention-no-stop	Intervention-no-dosechange	Intervention-no-newdrug	T01 (with Intervention.)	T01	B01AC06	A: no change	0	100	Aspirin Cardio 100, tablets	1000	4	no changes required	1
Z012_KJ6	Z012	Intervention	Intervention-no-stop	Intervention-no-dosechange	Intervention-no-newdrug	T01 (with Intervention.)	T01	L04AX01	A: no change	0	50	Imurek 50 mg, tablets	2000	4	no changes required	1
Z012_KJ6	Z012	Intervention	Intervention-no-stop	Intervention-no-dosechange	Intervention-no-newdrug	T01 (with Intervention.)	T01	C09BA03	A: no change	0	1	Co-Lisinopril Spirig HC 20/12.5 mg, tablets	1000	4	no changes required	1
Z012_KJ6	Z012	Intervention	Intervention-no-stop	Intervention-no-dosechange	Intervention-no-newdrug	T01 (with Intervention.)	T01	C08CA01	A: no change	0	10	Amlodipin Actavis 10, tablets	1000	4	no changes required	1
Z012_KJ6	Z012	Intervention	Intervention-no-stop	Intervention-no-dosechange	Intervention-no-newdrug	T01 (with Intervention.)	T01	A02BC02	A: no change	0	40	Pantoprazol Actavis Medis 40 mg, tablets	1000	0	no indication	1
Z012_KJ6	Z012	Intervention	Intervention-no-stop	Intervention-no-dosechange	Intervention-no-newdrug	T01 (with Intervention.)	T01	S01ED05	A: no change	0	1	Arteoptic 2 %, eye drops	1000	4	no changes required	1
Z012_KJ6	Z012	Intervention	Intervention-no-stop	Intervention-no-dosechange	Intervention-no-newdrug	T01 (with Intervention.)	T01	M04AA01	A: no change	0	300	Allopur 300 mg, tablets	1000	4	no changes required	1
Z012_KJ6	Z012	Intervention	Intervention-no-stop	Intervention-no-dosechange	Intervention-no-newdrug	T01 (with Intervention.)	T01	A07EC02	A: no change	0	2	Pentasa 2g, Depot-granulate	1000	4	no changes required	1
Z012_KJ6	Z012	Intervention	Intervention-no-stop	NA	NA	T1 (with Intervention.)	T1	B01AC06		NA	100	Aspirin Cardio 100, tablets	1000	NA		NA
Z012_KJ6	Z012	Intervention	Intervention-no-stop	NA	NA	T1 (with Intervention.)	T1	L04AX01		NA	100	Imurek, Lyophilisat	1010	NA		NA
Z012_KJ6	Z012	Intervention	Intervention-no-stop	NA	NA	T1 (with Intervention.)	T1	C09BA03		NA	1	Co-Lisinopril-Mepha 20/12.5, tablets	1000	NA		NA
Z012_KJ6	Z012	Intervention	Intervention-no-stop	NA	NA	T1 (with Intervention.)	T1	C08CA01		NA	10	Amlo Actavis 10 mg, tablets	10	NA		NA
Z012_KJ6	Z012	Intervention	Intervention-no-stop	NA	NA	T1 (with Intervention.)	T1	A02BC02		NA	40	Panprax 40 mg, tablets	1000	NA		NA
Z012_KJ6	Z012	Intervention	Intervention-no-stop	NA	NA	T1 (with Intervention.)	T1	B03BA03		NA	1	Vitarubin Depot 1000, injectable solution	1000	NA		NA
Z012_KJ6	Z012	Intervention	Intervention-no-stop	NA	NA	T1 (with Intervention.)	T1	C10AA05		NA	80	Atorva Pfizer 80 mg, tablets	0.5/0/0/0	NA		NA
Z012_KJ6	Z012	Intervention	Intervention-no-stop	NA	NA	T1 (with Intervention.)	T1	M04AA01		NA	300	Allopur 300 mg, tablets	1000	NA		NA
Z012_KJ6	Z012	Intervention	Intervention-no-stop	NA	NA	T1 (with Intervention.)	T1	M01AB11		NA	90	Tilur retard, capsule	1000	NA		NA
Z012_KJ6	Z012	Intervention	Intervention-no-stop	NA	NA	T1 (with Intervention.)	T1	A07EC02		NA	2000	Pentasa 2g, Depot-granulate	1000	NA		NA
Z012_KJ6	Z012	Intervention	Intervention-no-stop	NA	NA	T2 (with Intervention.)	T2	B01AC06		NA	100	Aspirin Cardio 100, tablets	1000	NA		NA
Z012_KJ6	Z012	Intervention	Intervention-no-stop	NA	NA	T2 (with Intervention.)	T2	L04AX01		NA	50	Imurek, Lyophilisat	1000	NA		NA
Z012_KJ6	Z012	Intervention	Intervention-no-stop	NA	NA	T2 (with Intervention.)	T2	C09BX01		NA	1	Coveram plus 10/10/2.5mg, tablets	1000	NA		NA
Z012_KJ6	Z012	Intervention	Intervention-no-stop	NA	NA	T2 (with Intervention.)	T2	M01AB11		NA	90	Tilur retard, capsule	1000	NA		NA
Z012_KJ6	Z012	Intervention	Intervention-no-stop	NA	NA	T2 (with Intervention.)	T2	A07EC02		NA	2000	Pentasa 2g, Depot-granulate	1000	NA		NA
Z012_KJ6	Z012	Intervention	Intervention-no-stop	NA	NA	T2 (with Intervention.)	T2	A06AD15		NA	1	Dulcolax Macrogol, powder	1000	NA		NA
Z012_KK9	Z012	Intervention	Intervention-stop	Intervention-no-dosechange	Intervention-no-newdrug	T01 (with Intervention.)	T01	B01AC06	D: Stopp	3	100	Aspirin Cardio 100, tablets	1000	0	no indication	1
Z012_KK9	Z012	Intervention	Intervention-stop	Intervention-dosechange	Intervention-no-newdrug	T01 (with Intervention.)	T01	C09CA04	B: new dose	1	300	Aprovel 300, tablets	1000	2	inadequate dosing	1
Z012_KK9	Z012	Intervention	Intervention-stop	Intervention-no-dosechange	Intervention-no-newdrug	T01 (with Intervention.)	T01	C07AB07	D: Stopp	3	2.5	Bilol 2.5 mg, tablets	1000	0	no indication	1
Z012_KK9	Z012	Intervention	Intervention-stop	Intervention-no-dosechange	Intervention-no-newdrug	T01 (with Intervention.)	T01	C03CA04	D: Stopp	3	10	Torem 10, tablets	0.5/0/0/0	0	no indication	1
Z012_KK9	Z012	Intervention	Intervention-stop	Intervention-no-dosechange	Intervention-no-newdrug	T01 (with Intervention.)	T01	A10BA02	A: no change	0	500	Metfin 500, tablets	1000	4	no changes required	1
Z012_KK9	Z012	Intervention	Intervention-stop	Intervention-no-dosechange	Intervention-no-newdrug	T01 (with Intervention.)	T01	A10BB09	A: no change	0	60	Diamicron MR 60 mg, tablets	0.5/0/0/0	4	no changes required	1
Z012_KK9	Z012	Intervention	Intervention-stop	Intervention-no-dosechange	Intervention-no-newdrug	T01 (with Intervention.)	T01	A10BH05	A: no change	0	5	Trajenta, tablets	10	4	no changes required	1
Z012_KK9	Z012	Intervention	Intervention-stop	Intervention-no-dosechange	Intervention-no-newdrug	T01 (with Intervention.)	T01	C10AA03	A: no change	0	40	Helveprasin 40 mg, tablets	10	4	no changes required	1
Z012_KK9	Z012	Intervention	Intervention-stop	Intervention-no-dosechange	Intervention-no-newdrug	T01 (with Intervention.)	T01	M04AA01	A: no change	0	300	Allopur 300 mg, tablets	1000	4	no changes required	1
Z012_KK9	Z012	Intervention	Intervention-stop	Intervention-no-dosechange	Intervention-no-newdrug	T01 (with Intervention.)	T01	L02BG04	A: no change	0	2.5	Femara 2,5 mg, tablets	1000	4	no changes required	1
Z012_KK9	Z012	Intervention	Intervention-stop	NA	NA	T1 (with Intervention.)	T1	C09CA04		NA	300	Aprovel 300, tablets	1000	NA		NA
Z012_KK9	Z012	Intervention	Intervention-stop	NA	NA	T1 (with Intervention.)	T1	A10BA02		NA	500	Metfin 500, tablets	1000	NA		NA
Z012_KK9	Z012	Intervention	Intervention-stop	NA	NA	T1 (with Intervention.)	T1	A10BB09		NA	60	Diamicron MR 60 mg, tablets	0.5/0/0/0	NA		NA
Z012_KK9	Z012	Intervention	Intervention-stop	NA	NA	T1 (with Intervention.)	T1	A10BH05		NA	5	Trajenta, tablets	10	NA		NA
Z012_KK9	Z012	Intervention	Intervention-stop	NA	NA	T1 (with Intervention.)	T1	C10AA03		NA	40	Helveprasin 40 mg, tablets	10	NA		NA
Z012_KK9	Z012	Intervention	Intervention-stop	NA	NA	T1 (with Intervention.)	T1	L02BG04		NA	2.5	Femara 2,5 mg, tablets	1000	NA		NA
Z012_KK9	Z012	Intervention	Intervention-stop	NA	NA	T1 (with Intervention.)	T1	M04AA01		NA	300	Allopur 300 mg, tablets	1000	NA		NA
Z012_KK9	Z012	Intervention	Intervention-stop	NA	NA	T1 (with Intervention.)	T1	A11CC05		NA	10	Vitamin D3 Streuli, drinkable solution	1000	NA		NA
Z012_KK9	Z012	Intervention	Intervention-stop	NA	NA	T1 (with Intervention.)	T1	C07AB07		NA	2.5	Bilol 2.5 mg, tablets	1000	NA		NA
Z012_KK9	Z012	Intervention	Intervention-stop	NA	NA	T2 (with Intervention.)	T2	C09CA04		NA	300	Aprovel 300, tablets	1000	NA		NA
Z012_KK9	Z012	Intervention	Intervention-stop	NA	NA	T2 (with Intervention.)	T2	A10BA02		NA	500	Metfin 500, tablets	1000	NA		NA
Z012_KK9	Z012	Intervention	Intervention-stop	NA	NA	T2 (with Intervention.)	T2	A10BB09		NA	60	Diamicron MR 60 mg, tablets	0.5/0/0/0	NA		NA
Z012_KK9	Z012	Intervention	Intervention-stop	NA	NA	T2 (with Intervention.)	T2	A10BH05		NA	5	Trajenta, tablets	10	NA		NA
Z012_KK9	Z012	Intervention	Intervention-stop	NA	NA	T2 (with Intervention.)	T2	C10AA03		NA	40	Helveprasin 40 mg, tablets	10	NA		NA
Z012_KK9	Z012	Intervention	Intervention-stop	NA	NA	T2 (with Intervention.)	T2	L02BG04		NA	2.5	Femara 2,5 mg, tablets	1000	NA		NA
Z012_KK9	Z012	Intervention	Intervention-stop	NA	NA	T2 (with Intervention.)	T2	M04AA01		NA	300	Allopur 300 mg, tablets	1000	NA		NA
Z012_KK9	Z012	Intervention	Intervention-stop	NA	NA	T2 (with Intervention.)	T2	C07AB07		NA	2.5	Bilol 2.5 mg, tablets	1000	NA		NA
Z012_KK9	Z012	Intervention	Intervention-stop	NA	NA	T2 (with Intervention.)	T2	C08CA01		NA	10	Norvasc 10 mg, tablets	1000	NA		NA
Z012_KQH	Z012	Intervention	Intervention-no-stop	Intervention-no-dosechange	Intervention-no-newdrug	T01 (with Intervention.)	T01	B01AA04	A: no change	0	1	Marcoumar, tablets	1000	4	no changes required	1
Z012_KQH	Z012	Intervention	Intervention-no-stop	Intervention-no-dosechange	Intervention-no-newdrug	T01 (with Intervention.)	T01	C09DA04	A: no change	0	1	CoAprovel 300/25, tablets	1000	4	no changes required	1
Z012_KQH	Z012	Intervention	Intervention-no-stop	Intervention-no-dosechange	Intervention-no-newdrug	T01 (with Intervention.)	T01	C09XA02	A: no change	0	300	Rasilez 300 mg, tablets	1000	4	no changes required	1
Z012_KQH	Z012	Intervention	Intervention-no-stop	Intervention-no-dosechange	Intervention-no-newdrug	T01 (with Intervention.)	T01	C10AA05	A: no change	0	80	Atorsan 80 mg, tablets	0.5/0/0/0	4	no changes required	1
Z012_KQH	Z012	Intervention	Intervention-no-stop	Intervention-no-dosechange	Intervention-no-newdrug	T01 (with Intervention.)	T01	A11CC05	A: no change	0	20	Vi-De 3, drops	1000	4	no changes required	1
Z012_KQH	Z012	Intervention	Intervention-no-stop	Intervention-no-dosechange	Intervention-no-newdrug	T01 (with Intervention.)	T01	C02AC05	A: no change	0	0.4	Physiotens forte 0,4 mg, tablets	10	4	no changes required	1
Z012_KQH	Z012	Intervention	Intervention-no-stop	NA	NA	T1 (with Intervention.)	T1	B01AA04		NA	1	Marcoumar, tablets	1000	NA		NA
Z012_KQH	Z012	Intervention	Intervention-no-stop	NA	NA	T1 (with Intervention.)	T1	C09DA04		NA	1	CoAprovel 300/25, tablets	1000	NA		NA
Z012_KQH	Z012	Intervention	Intervention-no-stop	NA	NA	T1 (with Intervention.)	T1	C10AA05		NA	80	Atorsan 80 mg, tablets	0.5/0/0/0	NA		NA
Z012_KQH	Z012	Intervention	Intervention-no-stop	NA	NA	T2 (with Intervention.)	T2	B01AA04		NA	1	Marcoumar, tablets	1000	NA		NA
Z012_KQH	Z012	Intervention	Intervention-no-stop	NA	NA	T2 (with Intervention.)	T2	C09DA04		NA	1	CoAprovel 300/25, tablets	1000	NA		NA
Z012_KQH	Z012	Intervention	Intervention-no-stop	NA	NA	T2 (with Intervention.)	T2	C10AA05		NA	80	Atorsan 80 mg, tablets	0.5/0/0/0	NA		NA
Z012_KQH	Z012	Intervention	Intervention-no-stop	NA	NA	T2 (with Intervention.)	T2	A11CC05		NA	10	Vi-De 3, drops	1000	NA		NA
Z012_L1Z	Z012	Intervention	Intervention-no-stop	Intervention-no-dosechange	Intervention-no-newdrug	T01 (with Intervention.)	T01	B01AC06	A: no change	0	100	Aspirin Cardio 100, tablets	1000	4	no changes required	1
Z012_L1Z	Z012	Intervention	Intervention-no-stop	Intervention-no-dosechange	Intervention-no-newdrug	T01 (with Intervention.)	T01	A10AD01	A: no change	0	1	Insulin NovoNordisk NovoMix 30 FlexPen, injectable solution	1110	4	no changes required	1
Z012_L1Z	Z012	Intervention	Intervention-no-stop	Intervention-no-dosechange	Intervention-no-newdrug	T01 (with Intervention.)	T01	C07AG02	A: no change	0	25	Carvedilol 25 mg Helvepharm, tablets	1000	4	no changes required	1
Z012_L1Z	Z012	Intervention	Intervention-no-stop	Intervention-no-dosechange	Intervention-no-newdrug	T01 (with Intervention.)	T01	C10AA05	A: no change	0	80	Atorsan 80 mg, tablets	1000	4	no changes required	1
Z012_L1Z	Z012	Intervention	Intervention-no-stop	Intervention-no-dosechange	Intervention-no-newdrug	T01 (with Intervention.)	T01	A10BA02	A: no change	0	1000	Metfin 1000, tablets	1010	4	no changes required	1
Z012_L1Z	Z012	Intervention	Intervention-no-stop	Intervention-no-dosechange	Intervention-no-newdrug	T01 (with Intervention.)	T01	C09BB04	A: no change	0	1	Coveram 10 mg/10 mg, tablets	1000	4	no changes required	1
Z012_L1Z	Z012	Intervention	Intervention-no-stop	NA	NA	T1 (with Intervention.)	T1	B01AC06		NA	100	Aspirin Cardio 100, tablets	1000	NA		NA
Z012_L1Z	Z012	Intervention	Intervention-no-stop	NA	NA	T1 (with Intervention.)	T1	B01AC04		NA	75	Clopidogrel [HCl] Sandoz 75, tablets	1000	NA		NA
Z012_L1Z	Z012	Intervention	Intervention-no-stop	NA	NA	T1 (with Intervention.)	T1	A10AD01		NA	1	Insulin NovoNordisk NovoMix 30 FlexPen, injectable solution	1010	NA		NA
Z012_L1Z	Z012	Intervention	Intervention-no-stop	NA	NA	T1 (with Intervention.)	T1	C07AG02		NA	25	Carvedilol 25 mg Helvepharm, tablets	1000	NA		NA
Z012_L1Z	Z012	Intervention	Intervention-no-stop	NA	NA	T1 (with Intervention.)	T1	C10AA05		NA	80	Atorsan 80 mg, tablets	100	NA		NA
Z012_L1Z	Z012	Intervention	Intervention-no-stop	NA	NA	T1 (with Intervention.)	T1	C09BA04		NA	1	Coversum N combi 5/1.25, tablets	1000	NA		NA
Z012_L1Z	Z012	Intervention	Intervention-no-stop	NA	NA	T1 (with Intervention.)	T1	A10BA02		NA	1000	Metfin 1000, tablets	1010	NA		NA
Z012_L1Z	Z012	Intervention	Intervention-no-stop	NA	NA	T1 (with Intervention.)	T1	C09BB04		NA	1	Coveram 5 mg/5 mg, tablets	1000	NA		NA
Z012_L1Z	Z012	Intervention	Intervention-no-stop	NA	NA	T1 (with Intervention.)	T1	B03BA01		NA	1	Vitamin B12 Amino, injectable solution	1000	NA		NA
Z012_L1Z	Z012	Intervention	Intervention-no-stop	NA	NA	T1 (with Intervention.)	T1	A11CC05		NA	10	Vitamin D3 Streuli, drinkable solution	1000	NA		NA
Z012_L1Z	Z012	Intervention	Intervention-no-stop	NA	NA	T2 (with Intervention.)	T2	B01AC04		NA	75	Clopidogrel [HCl] Sandoz 75, tablets	1000	NA		NA
Z012_L1Z	Z012	Intervention	Intervention-no-stop	NA	NA	T2 (with Intervention.)	T2	A10AD01		NA	1	Insulin NovoNordisk NovoMix 30 FlexPen, injectable solution	1010	NA		NA
Z012_L1Z	Z012	Intervention	Intervention-no-stop	NA	NA	T2 (with Intervention.)	T2	C07AG02		NA	25	Carvedilol 25 mg Helvepharm, tablets	1000	NA		NA
Z012_L1Z	Z012	Intervention	Intervention-no-stop	NA	NA	T2 (with Intervention.)	T2	C10AA05		NA	80	Atorsan 80 mg, tablets	1000	NA		NA
Z012_L1Z	Z012	Intervention	Intervention-no-stop	NA	NA	T2 (with Intervention.)	T2	A10BA02		NA	1000	Metfin 1000, tablets	1010	NA		NA
Z012_L1Z	Z012	Intervention	Intervention-no-stop	NA	NA	T2 (with Intervention.)	T2	C09BB04		NA	1	Coveram 5 mg/5 mg, tablets	1000	NA		NA
Z012_L1Z	Z012	Intervention	Intervention-no-stop	NA	NA	T2 (with Intervention.)	T2	A11CC05		NA	10	Vitamin D3 Streuli, drinkable solution	1000	NA		NA
Z012_L1Z	Z012	Intervention	Intervention-no-stop	NA	NA	T2 (with Intervention.)	T2	C09BA04		NA	1	Perindopril-Indapamid-Mepha 5 mg/1.25mg, tablets	1000	NA		NA
Z012_N7V	Z012	Intervention	Intervention-stop	Intervention-no-dosechange	Intervention-no-newdrug	T01 (with Intervention.)	T01	B01AC06	A: no change	0	100	Aspirin Cardio 100, tablets	1000	4	no changes required	1
Z012_N7V	Z012	Intervention	Intervention-stop	Intervention-no-dosechange	Intervention-no-newdrug	T01 (with Intervention.)	T01	C09DB01	A: no change	0	1	Exforge 10/160 mg, tablets	1000	4	no changes required	1
Z012_N7V	Z012	Intervention	Intervention-stop	Intervention-no-dosechange	Intervention-no-newdrug	T01 (with Intervention.)	T01	C10AA01	A: no change	0	40	Simcora 40, tablets	10	4	no changes required	1
Z012_N7V	Z012	Intervention	Intervention-stop	Intervention-no-dosechange	Intervention-no-newdrug	T01 (with Intervention.)	T01	G04C	D: Stopp	3	1	Duodart, capsule	1000	9	none Daten vorhanden	1
Z012_N7V	Z012	Intervention	Intervention-stop	Intervention-no-dosechange	Intervention-no-newdrug	T01 (with Intervention.)	T01	C07AB12	A: no change	0	5	Nebivolol Actavis 5 mg, tablets	0.5/0/0/0	4	no changes required	1
Z012_N7V	Z012	Intervention	Intervention-stop	NA	NA	T1 (with Intervention.)	T1	C09DA03		NA	1	Co-Diovan 160/12,5, tablets	1000	NA		NA
Z012_N7V	Z012	Intervention	Intervention-stop	NA	NA	T1 (with Intervention.)	T1	C08CA13		NA	20	Zanidip 20 mg, tablets	1000	NA		NA
Z012_N7V	Z012	Intervention	Intervention-stop	NA	NA	T1 (with Intervention.)	T1	C07AB12		NA	5	Nebivolol Actavis 5 mg, tablets	0.5/0/0/0	NA		NA
Z012_N7V	Z012	Intervention	Intervention-stop	NA	NA	T1 (with Intervention.)	T1	C10AA05		NA	80	Atorsan 80 mg, tablets	0.5/0/0/0	NA		NA
Z012_N7V	Z012	Intervention	Intervention-stop	NA	NA	T1 (with Intervention.)	T1	M04AA01		NA	300	Allopur 300 mg, tablets	1000	NA		NA
Z012_N7V	Z012	Intervention	Intervention-stop	NA	NA	T1 (with Intervention.)	T1	G04CB01		NA	5	Finasterid 5 Helvepharm, tablets	1000	NA		NA
Z012_N7V	Z012	Intervention	Intervention-stop	NA	NA	T1 (with Intervention.)	T1	G04CA02		NA	0.4	Tamsulosin retard Helvepharm 0,4 mg, capsule retarded	1000	NA		NA
Z012_N7V	Z012	Intervention	Intervention-stop	NA	NA	T2 (with Intervention.)	T2	C09DA03		NA	1	Co-Diovan 160/12,5, tablets	1000	NA		NA
Z012_N7V	Z012	Intervention	Intervention-stop	NA	NA	T2 (with Intervention.)	T2	C08CA13		NA	20	Zanidip 20 mg, tablets	1000	NA		NA
Z012_N7V	Z012	Intervention	Intervention-stop	NA	NA	T2 (with Intervention.)	T2	C07AB12		NA	5	Nebivolol Actavis 5 mg, tablets	0.5/0/0/0	NA		NA
Z012_N7V	Z012	Intervention	Intervention-stop	NA	NA	T2 (with Intervention.)	T2	C10AA05		NA	80	Atorsan 80 mg, tablets	0.5/0/0/0	NA		NA
Z012_N7V	Z012	Intervention	Intervention-stop	NA	NA	T2 (with Intervention.)	T2	M04AA01		NA	300	Allopur 300 mg, tablets	1000	NA		NA
Z012_N7V	Z012	Intervention	Intervention-stop	NA	NA	T2 (with Intervention.)	T2	G04CB01		NA	5	Finasterid 5 Helvepharm, tablets	1000	NA		NA
Z012_N7V	Z012	Intervention	Intervention-stop	NA	NA	T2 (with Intervention.)	T2	G04CA02		NA	0.4	Tamsulosin retard Helvepharm 0,4 mg, capsule retarded	1000	NA		NA
Z012_OT6	Z012	Intervention	Intervention-no-stop	Intervention-no-dosechange	Intervention-no-newdrug	T01 (with Intervention.)	T01	C09DA03	A: no change	0	1	Co-Diovan 160/25, tablets	1000	4	no changes required	1
Z012_OT6	Z012	Intervention	Intervention-no-stop	Intervention-no-dosechange	Intervention-no-newdrug	T01 (with Intervention.)	T01	H03AA01	A: no change	0	25	Euthyrox 25, tablets	1000	4	no changes required	1
Z012_OT6	Z012	Intervention	Intervention-no-stop	Intervention-no-dosechange	Intervention-no-newdrug	T01 (with Intervention.)	T01	N05CF02	A: no change	0	10	Zolpidem Axapharm 10 mg, tablets	1	4	no changes required	1
Z012_OT6	Z012	Intervention	Intervention-no-stop	Intervention-no-dosechange	Intervention-no-newdrug	T01 (with Intervention.)	T01	M01AB05	A: no change	0	75	Ecofenac CR 75, tablets	10	4	no changes required	1
Z012_OT6	Z012	Intervention	Intervention-no-stop	Intervention-no-dosechange	Intervention-no-newdrug	T01 (with Intervention.)	T01	M01AE01	A: no change	0	600	Irfen-600, tablets	0.5/0.5/0/0	4	no changes required	1
Z012_OT6	Z012	Intervention	Intervention-no-stop	Intervention-no-dosechange	Intervention-no-newdrug	T01 (with Intervention.)	T01	N06AX11	A: no change	0	30	Mirtazapin Actavis 30 mg, tablets	0/0/0.5/0	4	no changes required	1
Z012_OT6	Z012	Intervention	Intervention-no-stop	NA	NA	T1 (with Intervention.)	T1	C09DA03		NA	1	Co-Valsartan Sandoz 160/25, tablets	1000	NA		NA
Z012_OT6	Z012	Intervention	Intervention-no-stop	NA	NA	T1 (with Intervention.)	T1	H03AA01		NA	25	Euthyrox 25, tablets	1000	NA		NA
Z012_OT6	Z012	Intervention	Intervention-no-stop	NA	NA	T1 (with Intervention.)	T1	N06AX11		NA	30	Mirtasan 30, tablets	1	NA		NA
Z012_OT6	Z012	Intervention	Intervention-no-stop	NA	NA	T1 (with Intervention.)	T1	N05CF02		NA	10	Zolpidem Axapharm 10 mg, tablets	1	NA		NA
Z012_OT6	Z012	Intervention	Intervention-no-stop	NA	NA	T1 (with Intervention.)	T1	B03BA03		NA	1000	Vitarubin Depot 1000, injectable solution	1000	NA		NA
Z012_OT6	Z012	Intervention	Intervention-no-stop	NA	NA	T1 (with Intervention.)	T1	A11CC05		NA	10	Vitamin D3 Streuli, drinkable solution	1000	NA		NA
Z012_OT6	Z012	Intervention	Intervention-no-stop	NA	NA	T1 (with Intervention.)	T1	M01AB05		NA	75	Ecofenac CR 75, tablets	10	NA		NA
Z012_OT6	Z012	Intervention	Intervention-no-stop	NA	NA	T2 (with Intervention.)	T2	C09DA03		NA	1	Co-Valsartan Sandoz 160/25, tablets	1000	NA		NA
Z012_OT6	Z012	Intervention	Intervention-no-stop	NA	NA	T2 (with Intervention.)	T2	H03AA01		NA	25	Euthyrox 25, tablets	1000	NA		NA
Z012_OT6	Z012	Intervention	Intervention-no-stop	NA	NA	T2 (with Intervention.)	T2	N06AX11		NA	30	Mirtasan 30, tablets	10	NA		NA
Z012_OT6	Z012	Intervention	Intervention-no-stop	NA	NA	T2 (with Intervention.)	T2	N05CF02		NA	10	Zolpidem Axapharm 10 mg, tablets	10	NA		NA
Z012_OT6	Z012	Intervention	Intervention-no-stop	NA	NA	T2 (with Intervention.)	T2	M01AE01		NA	600	Irfen-600, tablets	0.5/0/0/0	NA		NA
Z012_PYV	Z012	Intervention	Intervention-no-stop	Intervention-no-dosechange	Intervention-no-newdrug	T01 (with Intervention.)	T01	B01AC06	A: no change	0	100	Aspirin Cardio 100, tablets	1000	4	no changes required	1
Z012_PYV	Z012	Intervention	Intervention-no-stop	Intervention-no-dosechange	Intervention-no-newdrug	T01 (with Intervention.)	T01	B01AC04	A: no change	0	75	Clopidogrel Sandoz 75, tablets	1000	4	no changes required	1
Z012_PYV	Z012	Intervention	Intervention-no-stop	Intervention-no-dosechange	Intervention-no-newdrug	T01 (with Intervention.)	T01	C07AB07	A: no change	0	2.5	Bilol 2.5 mg, tablets	1000	4	no changes required	1
Z012_PYV	Z012	Intervention	Intervention-no-stop	Intervention-no-dosechange	Intervention-no-newdrug	T01 (with Intervention.)	T01	A10BA02	A: no change	0	1000	Metfin 1000, tablets	100	4	no changes required	1
Z012_PYV	Z012	Intervention	Intervention-no-stop	Intervention-no-dosechange	Intervention-no-newdrug	T01 (with Intervention.)	T01	A10BD08	A: no change	0	1	Galvumet 50/500, tablets	1001	4	no changes required	1
Z012_PYV	Z012	Intervention	Intervention-no-stop	Intervention-no-dosechange	Intervention-no-newdrug	T01 (with Intervention.)	T01	C10AA05	A: no change	0	80	Atorsan 80 mg, tablets	10	4	no changes required	1
Z012_PYV	Z012	Intervention	Intervention-no-stop	Intervention-no-dosechange	Intervention-no-newdrug	T01 (with Intervention.)	T01	A02BC02	A: no change	0	40	Panprax 40 mg, tablets	1000	4	no changes required	1
Z012_PYV	Z012	Intervention	Intervention-no-stop	Intervention-no-dosechange	Intervention-no-newdrug	T01 (with Intervention.)	T01	C09CA01	A: no change	0	50	Cosaar 50, tablets	1000	4	no changes required	1
Z012_PYV	Z012	Intervention	Intervention-no-stop	Intervention-no-dosechange	Intervention-no-newdrug	T01 (with Intervention.)	T01	C03CA04	A: no change	0	10	Torem 10, tablets	0.5/0/0/0	4	no changes required	1
Z012_PYV	Z012	Intervention	Intervention-no-stop	NA	NA	T1 (with Intervention.)	T1	B01AC06		NA	100	Aspirin Cardio 100, tablets	1000	NA		NA
Z012_PYV	Z012	Intervention	Intervention-no-stop	NA	NA	T1 (with Intervention.)	T1	B01AC04		NA	75	Clopidogrel [HCl] Sandoz 75, tablets	1000	NA		NA
Z012_PYV	Z012	Intervention	Intervention-no-stop	NA	NA	T1 (with Intervention.)	T1	C07AB07		NA	5	Bilol 5 mg, tablets	1000	NA		NA
Z012_PYV	Z012	Intervention	Intervention-no-stop	NA	NA	T1 (with Intervention.)	T1	C09CA01		NA	50	Cosaar 50, tablets	1000	NA		NA
Z012_PYV	Z012	Intervention	Intervention-no-stop	NA	NA	T1 (with Intervention.)	T1	A10BD08		NA	1	Galvumet 50/1000, tablets	1010	NA		NA
Z012_PYV	Z012	Intervention	Intervention-no-stop	NA	NA	T1 (with Intervention.)	T1	C10AA05		NA	80	Atorsan 80 mg, tablets	10	NA		NA
Z012_PYV	Z012	Intervention	Intervention-no-stop	NA	NA	T1 (with Intervention.)	T1	A02BC02		NA	40	Panprax 40 mg, tablets	1000	NA		NA
Z012_PYV	Z012	Intervention	Intervention-no-stop	NA	NA	T2 (with Intervention.)	T2	B01AC06		NA	100	Aspirin Cardio 100, tablets	1000	NA		NA
Z012_PYV	Z012	Intervention	Intervention-no-stop	NA	NA	T2 (with Intervention.)	T2	C07AB07		NA	5	Bilol 5 mg, tablets	1000	NA		NA
Z012_PYV	Z012	Intervention	Intervention-no-stop	NA	NA	T2 (with Intervention.)	T2	C09CA01		NA	50	Cosaar 50, tablets	1010	NA		NA
Z012_PYV	Z012	Intervention	Intervention-no-stop	NA	NA	T2 (with Intervention.)	T2	A10BD08		NA	1	Galvumet 50/1000, tablets	1010	NA		NA
Z012_PYV	Z012	Intervention	Intervention-no-stop	NA	NA	T2 (with Intervention.)	T2	C10AA05		NA	80	Atorsan 80 mg, tablets	1000	NA		NA
Z012_PYV	Z012	Intervention	Intervention-no-stop	NA	NA	T2 (with Intervention.)	T2	A02BC02		NA	40	Panprax 40 mg, tablets	1000	NA		NA
Z012_PYV	Z012	Intervention	Intervention-no-stop	NA	NA	T2 (with Intervention.)	T2	A10BX09		NA	5	Forxiga 5 mg, tablets	1000	NA		NA
Z012_Rno problem	Z012	Intervention	Intervention-no-stop	Intervention-no-dosechange	Intervention-no-newdrug	T01 (with Intervention.)	T01	B01AA04	A: no change	0	1	Marcoumar, tablets	1000	4	no changes required	1
Z012_Rno problem	Z012	Intervention	Intervention-no-stop	Intervention-no-dosechange	Intervention-no-newdrug	T01 (with Intervention.)	T01	B01AC06	A: no change	0	100	Aspirin Cardio 100, tablets	1000	4	no changes required	1
Z012_Rno problem	Z012	Intervention	Intervention-no-stop	Intervention-no-dosechange	Intervention-no-newdrug	T01 (with Intervention.)	T01	C09AA05	A: no change	0	5	Triatec 5 mg, tablets	2000	4	no changes required	1
Z012_Rno problem	Z012	Intervention	Intervention-no-stop	Intervention-no-dosechange	Intervention-no-newdrug	T01 (with Intervention.)	T01	C07AB12	A: no change	0	5	Nebivolol Actavis 5 mg, tablets	0.5/0/0/0	4	no changes required	1
Z012_Rno problem	Z012	Intervention	Intervention-no-stop	Intervention-no-dosechange	Intervention-no-newdrug	T01 (with Intervention.)	T01	C10AA05	A: no change	0	80	Atorsan 80 mg, tablets	0.5/0/0/0	4	no changes required	1
Z012_Rno problem	Z012	Intervention	Intervention-no-stop	Intervention-no-dosechange	Intervention-no-newdrug	T01 (with Intervention.)	T01	B03BA03	A: no change	0	1	Vitarubin Depot 1000, injectable solution	1000	4	no changes required	1
Z012_Rno problem	Z012	Intervention	Intervention-no-stop	Intervention-no-dosechange	Intervention-no-newdrug	T01 (with Intervention.)	T01	A02BC02	A: no change	0	40	Panprax 40 mg, tablets	1000	4	no changes required	1
Z012_Rno problem	Z012	Intervention	Intervention-no-stop	Intervention-no-dosechange	Intervention-no-newdrug	T01 (with Intervention.)	T01	G04CX02	A: no change	0	1	Prostagutt uno, capsule	1000	4	no changes required	1
Z012_Rno problem	Z012	Intervention	Intervention-no-stop	Intervention-no-dosechange	Intervention-no-newdrug	T01 (with Intervention.)	T01	C01BD01	A: no change	0	100	Amiodaron-Mepha 200 mg, tablets	1000	4	no changes required	1
Z012_Rno problem	Z012	Intervention	Intervention-no-stop	NA	NA	T1 (with Intervention.)	T1	B01AA04		NA	1	Marcoumar, tablets	1000	NA		NA
Z012_Rno problem	Z012	Intervention	Intervention-no-stop	NA	NA	T1 (with Intervention.)	T1	B01AC06		NA	100	Aspirin Cardio 100, tablets	1000	NA		NA
Z012_Rno problem	Z012	Intervention	Intervention-no-stop	NA	NA	T1 (with Intervention.)	T1	C09AA05		NA	5	Triatec 5 mg, tablets	2000	NA		NA
Z012_Rno problem	Z012	Intervention	Intervention-no-stop	NA	NA	T1 (with Intervention.)	T1	C07AB12		NA	5	Nebivolol Actavis 5 mg, tablets	0.5/0/0/0	NA		NA
Z012_Rno problem	Z012	Intervention	Intervention-no-stop	NA	NA	T1 (with Intervention.)	T1	C01BD01		NA	200	Cordarone, tablets	0.5/0/0/0	NA		NA
Z012_Rno problem	Z012	Intervention	Intervention-no-stop	NA	NA	T1 (with Intervention.)	T1	C03BA11		NA	2.5	Indapamid-Mepha, capsule	1000	NA		NA
Z012_Rno problem	Z012	Intervention	Intervention-no-stop	NA	NA	T1 (with Intervention.)	T1	C10AA05		NA	80	Atorsan 80 mg, tablets	0.5/0/0/0	NA		NA
Z012_Rno problem	Z012	Intervention	Intervention-no-stop	NA	NA	T1 (with Intervention.)	T1	A02BC02		NA	20	Contraflux 20 mg, tablets	1000	NA		NA
Z012_Rno problem	Z012	Intervention	Intervention-no-stop	NA	NA	T1 (with Intervention.)	T1	A11CC05		NA	10	Vitamin D3 Streuli, drinkable solution	1000	NA		NA
Z012_Rno problem	Z012	Intervention	Intervention-no-stop	NA	NA	T1 (with Intervention.)	T1	B03BA03		NA	1000	Vitarubin Depot 1000, injectable solution	1000	NA		NA
Z012_Rno problem	Z012	Intervention	Intervention-no-stop	NA	NA	T2 (with Intervention.)	T2	B01AA04		NA	1	Marcoumar, tablets	1000	NA		NA
Z012_Rno problem	Z012	Intervention	Intervention-no-stop	NA	NA	T2 (with Intervention.)	T2	C09AA05		NA	5	Triatec 5 mg, tablets	1000	NA		NA
Z012_Rno problem	Z012	Intervention	Intervention-no-stop	NA	NA	T2 (with Intervention.)	T2	C07AB12		NA	5	Nebivolol Actavis 5 mg, tablets	0.5/0/0/0	NA		NA
Z012_Rno problem	Z012	Intervention	Intervention-no-stop	NA	NA	T2 (with Intervention.)	T2	C03BA11		NA	2.5	Indapamid-Mepha, capsule	1000	NA		NA
Z012_Rno problem	Z012	Intervention	Intervention-no-stop	NA	NA	T2 (with Intervention.)	T2	C10AA05		NA	80	Atorsan 80 mg, tablets	0.5/0/0/0	NA		NA
Z012_Rno problem	Z012	Intervention	Intervention-no-stop	NA	NA	T2 (with Intervention.)	T2	A11CC05		NA	70	Vitamin D3 Streuli, drinkable solution	1000	NA		NA
Z012_Rno problem	Z012	Intervention	Intervention-no-stop	NA	NA	T2 (with Intervention.)	T2	B03BA03		NA	1000	Vitarubin Depot 1000, injectable solution	1000	NA		NA
Z012_Rno problem	Z012	Intervention	Intervention-no-stop	NA	NA	T2 (with Intervention.)	T2	G04CX02		NA	1	Prostagutt uno, capsule	1000	NA		NA
Z012_S3H	Z012	Intervention	Intervention-stop	Intervention-no-dosechange	Intervention-no-newdrug	T01 (with Intervention.)	T01	B01AC06	D: Stopp	3	100	Aspirin Cardio 100, tablets	1000	0	no indication	1
Z012_S3H	Z012	Intervention	Intervention-stop	Intervention-no-dosechange	Intervention-no-newdrug	T01 (with Intervention.)	T01	C09AA03	A: no change	0	20	Lisinopril Actavis 20 mg, tablets	1000	4	no changes required	1
Z012_S3H	Z012	Intervention	Intervention-stop	Intervention-no-dosechange	Intervention-no-newdrug	T01 (with Intervention.)	T01	A10BA02	A: no change	0	500	Metfin 500, tablets	1010	4	no changes required	1
Z012_S3H	Z012	Intervention	Intervention-stop	Intervention-no-dosechange	Intervention-no-newdrug	T01 (with Intervention.)	T01	C10AA05	A: no change	0	80	Atorva Pfizer 80 mg, tablets	1000	4	no changes required	1
Z012_S3H	Z012	Intervention	Intervention-stop	Intervention-no-dosechange	Intervention-no-newdrug	T01 (with Intervention.)	T01	R03AK07	A: no change	0	1	Symbicort 400/12, ready for inhalation	1010	4	no changes required	1
Z012_S3H	Z012	Intervention	Intervention-stop	Intervention-no-dosechange	Intervention-no-newdrug	T01 (with Intervention.)	T01	C01EX	A: no change	0	1	Padmed Circosan, capsule	2000	0	no indication	1
Z012_S3H	Z012	Intervention	Intervention-stop	NA	NA	T1 (with Intervention.)	T1	C09AA03		NA	20	Lisinopril Actavis 20 mg, tablets	1000	NA		NA
Z012_S3H	Z012	Intervention	Intervention-stop	NA	NA	T1 (with Intervention.)	T1	A10BA02		NA	500	Metfin 500, tablets	1010	NA		NA
Z012_S3H	Z012	Intervention	Intervention-stop	NA	NA	T1 (with Intervention.)	T1	C10AA05		NA	80	Atorsan 80 mg, tablets	1000	NA		NA
Z012_S3H	Z012	Intervention	Intervention-stop	NA	NA	T1 (with Intervention.)	T1	R03AK07		NA	1	Symbicort 400/12, ready for inhalation	1010	NA		NA
Z012_S3H	Z012	Intervention	Intervention-stop	NA	NA	T2 (with Intervention.)	T2	A10BA02		NA	500	Metfin 500, tablets	1010	NA		NA
Z012_S3H	Z012	Intervention	Intervention-stop	NA	NA	T2 (with Intervention.)	T2	C10AA05		NA	80	Atorsan 80 mg, tablets	1000	NA		NA
Z012_S3H	Z012	Intervention	Intervention-stop	NA	NA	T2 (with Intervention.)	T2	R03AK07		NA	1	Symbicort 400/12, ready for inhalation	1010	NA		NA
Z012_S3H	Z012	Intervention	Intervention-stop	NA	NA	T2 (with Intervention.)	T2	C01EX		NA	1	Padmed Circosan, capsule	1010	NA		NA
Z012_XDT	Z012	Intervention	Intervention-stop	Intervention-no-dosechange	Intervention-no-newdrug	T01 (with Intervention.)	T01	B01AC06	D: Stopp	3	100	Aspirin Cardio 100, tablets	1000	0	no indication	1
Z012_XDT	Z012	Intervention	Intervention-stop	Intervention-no-dosechange	Intervention-no-newdrug	T01 (with Intervention.)	T01	C09BB04	A: no change	0	1	Coveram 10 mg/10 mg, tablets	1000	4	no changes required	1
Z012_XDT	Z012	Intervention	Intervention-stop	Intervention-no-dosechange	Intervention-no-newdrug	T01 (with Intervention.)	T01	A10BD08	A: no change	0	1	Galvumet 50/500, tablets	1010	4	no changes required	1
Z012_XDT	Z012	Intervention	Intervention-stop	Intervention-no-dosechange	Intervention-no-newdrug	T01 (with Intervention.)	T01	C10AA05	A: no change	0	80	Atorsan 80 mg, tablets	1000	4	no changes required	1
Z012_XDT	Z012	Intervention	Intervention-stop	NA	NA	T1 (with Intervention.)	T1	C09BB04		NA	1	Coveram 10 mg/10 mg, tablets	1000	NA		NA
Z012_XDT	Z012	Intervention	Intervention-stop	NA	NA	T1 (with Intervention.)	T1	A10BD08		NA	1	Galvumet 50/500, tablets	1010	NA		NA
Z012_XDT	Z012	Intervention	Intervention-stop	NA	NA	T1 (with Intervention.)	T1	C10AA05		NA	80	Atorsan 80 mg, tablets	0.5/0/0/0	NA		NA
Z012_XDT	Z012	Intervention	Intervention-stop	NA	NA	T1 (with Intervention.)	T1	A02BC02		NA	20	Contraflux 20 mg, tablets	2000	NA		NA
Z012_XDT	Z012	Intervention	Intervention-stop	NA	NA	T2 (with Intervention.)	T2	C09BB04		NA	1	Coveram 10 mg/10 mg, tablets	1000	NA		NA
Z012_XDT	Z012	Intervention	Intervention-stop	NA	NA	T2 (with Intervention.)	T2	A10BD08		NA	1	Galvumet 50/500, tablets	1010	NA		NA
Z012_XDT	Z012	Intervention	Intervention-stop	NA	NA	T2 (with Intervention.)	T2	C10AA05		NA	80	Atorsan 80 mg, tablets	0.5/0/0/0	NA		NA
Z012_XDT	Z012	Intervention	Intervention-stop	NA	NA	T2 (with Intervention.)	T2	A02BC02		NA	20	Contraflux 20 mg, tablets	2000	NA		NA
Z012_XDT	Z012	Intervention	Intervention-stop	NA	NA	T2 (with Intervention.)	T2	A11CC05		NA	8	Vi-De 3, drops	1000	NA		NA
Z012_Z56	Z012	Intervention	Intervention-stop	Intervention-no-dosechange	Intervention-no-newdrug	T01 (with Intervention.)	T01	B01AC06	A: no change	0	100	Aspirin Cardio 100, tablets	1000	4	no changes required	1
Z012_Z56	Z012	Intervention	Intervention-stop	Intervention-no-dosechange	Intervention-no-newdrug	T01 (with Intervention.)	T01	N03AX14	A: no change	0	500	Keppra 500 mg, tablets	1000	4	no changes required	1
Z012_Z56	Z012	Intervention	Intervention-stop	Intervention-no-dosechange	Intervention-no-newdrug	T01 (with Intervention.)	T01	L01BA01	A: no change	0	25	Metoject 25 mg, injectable solution	2000	4	no changes required	1
Z012_Z56	Z012	Intervention	Intervention-stop	Intervention-dosechange	Intervention-no-newdrug	T01 (with Intervention.)	T01	C09DB01	B: new dose	1	1	Exforge 5/160 mg, tablets	0.5/0/0/0	9	none Daten vorhanden	1
Z012_Z56	Z012	Intervention	Intervention-stop	Intervention-no-dosechange	Intervention-no-newdrug	T01 (with Intervention.)	T01	C07AB07	A: no change	0	5	Bilol 5 mg, tablets	1000	4	no changes required	1
Z012_Z56	Z012	Intervention	Intervention-stop	Intervention-no-dosechange	Intervention-no-newdrug	T01 (with Intervention.)	T01	C03CA04	D: Stopp	3	10	Torasemid Actavis 10, tablets	0.5/0/0/0	9	none Daten vorhanden	1
Z012_Z56	Z012	Intervention	Intervention-stop	Intervention-no-dosechange	Intervention-no-newdrug	T01 (with Intervention.)	T01	C10AA05	A: no change	0	80	Atorva Pfizer 80 mg, tablets	0.5/0/0/0	4	no changes required	1
Z012_Z56	Z012	Intervention	Intervention-stop	Intervention-no-dosechange	Intervention-no-newdrug	T01 (with Intervention.)	T01	R03BB04	D: Stopp	3	18	Spiriva 18 mcg, capsule for inhalation	1000	9	none Daten vorhanden	1
Z013_KPE	Z013	Intervention	Intervention-stop	Intervention-no-dosechange	Intervention-no-newdrug	T01 (with Intervention.)	T01	C03CA04	A: no change	0	10	Torasemid Actavis 10, tablets	1100	4	no changes required	1
Z013_KPE	Z013	Intervention	Intervention-stop	Intervention-no-dosechange	Intervention-no-newdrug	T01 (with Intervention.)	T01	C07AB07	A: no change	0	5	Bilol 5 mg, tablets	1000	4	no changes required	1
Z013_KPE	Z013	Intervention	Intervention-stop	Intervention-no-dosechange	Intervention-no-newdrug	T01 (with Intervention.)	T01	B01AA04	A: no change	0	1	Marcoumar, tablets	1000	4	no changes required	1
Z013_KPE	Z013	Intervention	Intervention-stop	Intervention-no-dosechange	Intervention-no-newdrug	T01 (with Intervention.)	T01	A03FA03	D: Stopp	3	10	Motilium, tablets	1110	0	no indication	1
Z013_KPE	Z013	Intervention	Intervention-stop	Intervention-no-dosechange	Intervention-no-newdrug	T01 (with Intervention.)	T01	A12BA01	D: Stopp	3	10	Kalium Hausmann KCL-retard, dragées	1000	0	no indication	1
Z013_KPE	Z013	Intervention	Intervention-stop	Intervention-no-dosechange	Intervention-no-newdrug	T01 (with Intervention.)	T01	A02BC02	A: no change	0	40	Panprax 40 mg, tablets	1010	4	no changes required	1
Z013_KPE	Z013	Intervention	Intervention-stop	NA	NA	T1 (with Intervention.)	T1	B01AA04		NA	1	Marcoumar, tablets	1000	NA		NA
Z013_KPE	Z013	Intervention	Intervention-stop	NA	NA	T1 (with Intervention.)	T1	C07BB07		NA	5	Concor 5 plus, tablets	1000	NA		NA
Z013_KPE	Z013	Intervention	Intervention-stop	NA	NA	T1 (with Intervention.)	T1	C09AA03		NA	5	Lisinopril Actavis 5 mg, tablets	2010	NA		NA
Z013_KPE	Z013	Intervention	Intervention-stop	NA	NA	T1 (with Intervention.)	T1	C03CA04		NA	10	Torasemid Actavis 10, tablets	2000	NA		NA
Z013_KPE	Z013	Intervention	Intervention-stop	NA	NA	T1 (with Intervention.)	T1	A10AE06		NA	1	Tresiba Penfill, injectable solution	1000	NA		NA
Z013_KPE	Z013	Intervention	Intervention-stop	NA	NA	T1 (with Intervention.)	T1	A10AB05		NA	1	Insulin NovoNordisk NovoRapid FlexPen, injectable solution	1110	NA		NA
Z013_KPE	Z013	Intervention	Intervention-stop	NA	NA	T2 (with Intervention.)	T2	B01AA04		NA	1	Marcoumar, tablets	1000	NA		NA
Z013_KPE	Z013	Intervention	Intervention-stop	NA	NA	T2 (with Intervention.)	T2	C09AA03		NA	10	Lisinopril Actavis 10 mg, tablets	1000	NA		NA
Z013_KPE	Z013	Intervention	Intervention-stop	NA	NA	T2 (with Intervention.)	T2	C03CA04		NA	200	Torasemid Sandoz eco 200 mg, tablets	0.25/0/0/0	NA		NA
Z013_KPE	Z013	Intervention	Intervention-stop	NA	NA	T2 (with Intervention.)	T2	A10AE06		NA	1	Tresiba Penfill, injectable solution	1000	NA		NA
Z013_KPE	Z013	Intervention	Intervention-stop	NA	NA	T2 (with Intervention.)	T2	A10AB05		NA	1	Insulin NovoNordisk NovoRapid FlexPen, injectable solution	1110	NA		NA
Z013_KPE	Z013	Intervention	Intervention-stop	NA	NA	T2 (with Intervention.)	T2	J04AB02		NA	450	Rifampicin Labatec 450 mg, tablets	1010	NA		NA
Z013_KPE	Z013	Intervention	Intervention-stop	NA	NA	T2 (with Intervention.)	T2	A02BC02		NA	40	Pantozol 40 mg, tablets	10	NA		NA
Z013_KPE	Z013	Intervention	Intervention-stop	NA	NA	T2 (with Intervention.)	T2	C08CA01		NA	5	Amlo Actavis 5 mg, tablets	1000	NA		NA
Z013_KPE	Z013	Intervention	Intervention-stop	NA	NA	T2 (with Intervention.)	T2	N02BB02		NA	500	Novalgin, tablets retarded	1111	NA		NA
Z013_N82	Z013	Intervention	Intervention-no-stop	Intervention-no-dosechange	Intervention-no-newdrug	T01 (with Intervention.)	T01	B01AC06	A: no change	0	100	Aspirin Cardio 100, tablets	1000	4	no changes required	1
Z013_N82	Z013	Intervention	Intervention-no-stop	Intervention-no-dosechange	Intervention-no-newdrug	T01 (with Intervention.)	T01	A12AX	A: no change	0	1	Calcimagona-D3, tablets	1000	4	no changes required	1
Z013_N82	Z013	Intervention	Intervention-no-stop	Intervention-no-dosechange	Intervention-no-newdrug	T01 (with Intervention.)	T01	C08CA01	A: no change	0	5	Amlo Actavis 5 mg, tablets	1000	4	no changes required	1
Z013_N82	Z013	Intervention	Intervention-no-stop	Intervention-no-dosechange	Intervention-no-newdrug	T01 (with Intervention.)	T01	R03BB04	A: no change	0	18	Spiriva 18 mcg, capsule for inhalation	1000	4	no changes required	1
Z013_N82	Z013	Intervention	Intervention-no-stop	Intervention-no-dosechange	Intervention-no-newdrug	T01 (with Intervention.)	T01	M05BA06	A: no change	0	1	Bonviva i.v., injectable solution	1000	4	no changes required	1
Z013_N82	Z013	Intervention	Intervention-no-stop	Intervention-no-dosechange	Intervention-no-newdrug	T01 (with Intervention.)	T01	C09DA03	A: no change	0	1	Co-Valtan-Mepha 80/12.5 mg, tablets	1000	4	no changes required	1
Z013_N82	Z013	Intervention	Intervention-no-stop	NA	NA	T1 (with Intervention.)	T1	M05BA08		NA	1	Ibandronat Actavis i.v. Osteo 3mg/3ml, injectable solution	1000	NA		NA
Z013_N82	Z013	Intervention	Intervention-no-stop	NA	NA	T1 (with Intervention.)	T1	C09DA03		NA	1	Co-Valtan-Mepha 80/12.5 mg, tablets	1000	NA		NA
Z013_N82	Z013	Intervention	Intervention-no-stop	NA	NA	T1 (with Intervention.)	T1	B01AC06		NA	100	Cardiax ASS 100, tablets	1000	NA		NA
Z013_N82	Z013	Intervention	Intervention-no-stop	NA	NA	T1 (with Intervention.)	T1	C08CA01		NA	5	Amlo Actavis 5 mg, tablets	1000	NA		NA
Z013_N82	Z013	Intervention	Intervention-no-stop	NA	NA	T1 (with Intervention.)	T1	A12AX		NA	1	Calcimagona-D3 Forte, tablets	1000	NA		NA
Z013_N82	Z013	Intervention	Intervention-no-stop	NA	NA	T2 (with Intervention.)	T2	C09DA03		NA	1	Co-Valtan-Mepha 80/12.5 mg, tablets	1000	NA		NA
Z013_N82	Z013	Intervention	Intervention-no-stop	NA	NA	T2 (with Intervention.)	T2	B01AC06		NA	100	Cardiax ASS 100, tablets	1000	NA		NA
Z013_N82	Z013	Intervention	Intervention-no-stop	NA	NA	T2 (with Intervention.)	T2	C08CA01		NA	5	Amlo Actavis 5 mg, tablets	1000	NA		NA
Z013_N82	Z013	Intervention	Intervention-no-stop	NA	NA	T2 (with Intervention.)	T2	A12AX		NA	1	Calcimagona-D3 Forte, tablets	10	NA		NA
Z014_C1C	Z014	Intervention	Intervention-stop	Intervention-no-dosechange	Intervention-no-newdrug	T01 (with Intervention.)	T01	C08CA01	A: no change	0	10	Amlo Actavis 10 mg, tablets	0/0/0.5/0	9	none Daten vorhanden	1
Z014_C1C	Z014	Intervention	Intervention-stop	Intervention-no-dosechange	Intervention-no-newdrug	T01 (with Intervention.)	T01	C09BA04	A: no change	0	1	Coversum N combi 10/2.5 mg, tablets	10	9	none Daten vorhanden	1
Z014_C1C	Z014	Intervention	Intervention-stop	Intervention-no-dosechange	Intervention-no-newdrug	T01 (with Intervention.)	T01	M01AH05	A: no change	0	30	Arcoxia 30 mg, tablets	1000	9	none Daten vorhanden	1
Z014_C1C	Z014	Intervention	Intervention-stop	Intervention-no-dosechange	Intervention-no-newdrug	T01 (with Intervention.)	T01	N02AB03	A: no change	0	1	Durogesic Matrix 25 ug/h, transdermal	1000	9	none Daten vorhanden	1
Z014_C1C	Z014	Intervention	Intervention-stop	Intervention-no-dosechange	Intervention-no-newdrug	T01 (with Intervention.)	T01	A11CC05	A: no change	0	30	Vi-De 3, drops	1000	9	none Daten vorhanden	1
Z014_C1C	Z014	Intervention	Intervention-stop	Intervention-no-dosechange	Intervention-no-newdrug	T01 (with Intervention.)	T01	N02BB02	D: Stopp	3	500	Novalgin, tablets retarded	1010	3	Alternativ	1
Z014_C1C	Z014	Intervention	Intervention-stop	Intervention-no-dosechange	Intervention-no-newdrug	T01 (with Intervention.)	T01	A02BC02	A: no change	0	40	Pantozol 40 mg, tablets	1000	9	none Daten vorhanden	1
Z014_C1C	Z014	Intervention	Intervention-stop	Intervention-no-dosechange	Intervention-no-newdrug	T01 (with Intervention.)	T01	N06AX11	none Daten vorhanden	9	15	Mirtasan 15, tablets	1	9	none Daten vorhanden	1
Z014_C1C	Z014	Intervention	Intervention-stop	NA	NA	T1 (with Intervention.)	T1	M01AH05		NA	30	Arcoxia 30 mg, tablets	1000	NA		NA
Z014_C1C	Z014	Intervention	Intervention-stop	NA	NA	T1 (with Intervention.)	T1	N02AB03		NA	25	Durogesic Matrix 25 ug/h, transdermal	1.5/0/0/0	NA		NA
Z014_C1C	Z014	Intervention	Intervention-stop	NA	NA	T1 (with Intervention.)	T1	A02BC02		NA	40	Pantozol 40 mg, tablets	1000	NA		NA
Z014_C1C	Z014	Intervention	Intervention-stop	NA	NA	T1 (with Intervention.)	T1	C09BA04		NA	1	Coversum N combi 10/2.5 mg, tablets	10	NA		NA
Z014_C1C	Z014	Intervention	Intervention-stop	NA	NA	T1 (with Intervention.)	T1	N05CH01		NA	2	Circadin, tablets retarded	1	NA		NA
Z014_C1C	Z014	Intervention	Intervention-stop	NA	NA	T1 (with Intervention.)	T1	A11CC05		NA	20	Vi-De 3, drops	1000	NA		NA
Z014_C1C	Z014	Intervention	Intervention-stop	NA	NA	T1 (with Intervention.)	T1	G04BD08		NA	5	Vesicare 5 mg, tablets	1000	NA		NA
Z014_C1C	Z014	Intervention	Intervention-stop	NA	NA	T1 (with Intervention.)	T1	C08CA01		NA	10	Amlo Actavis 10 mg, tablets	0/0/0.5/0	NA		NA
Z014_C1C	Z014	Intervention	Intervention-stop	NA	NA	T2 (with Intervention.)	T2	M01AH05		NA	30	Arcoxia 30 mg, tablets	1000	NA		NA
Z014_C1C	Z014	Intervention	Intervention-stop	NA	NA	T2 (with Intervention.)	T2	A02BC02		NA	40	Pantozol 40 mg, tablets	1000	NA		NA
Z014_C1C	Z014	Intervention	Intervention-stop	NA	NA	T2 (with Intervention.)	T2	C09BA04		NA	1	Coversum N combi 10/2.5 mg, tablets	10	NA		NA
Z014_C1C	Z014	Intervention	Intervention-stop	NA	NA	T2 (with Intervention.)	T2	N05CH01		NA	2	Circadin, tablets retarded	1	NA		NA
Z014_C1C	Z014	Intervention	Intervention-stop	NA	NA	T2 (with Intervention.)	T2	A11CC05		NA	20	Vi-De 3, drops	1000	NA		NA
Z014_C1C	Z014	Intervention	Intervention-stop	NA	NA	T2 (with Intervention.)	T2	G04BD08		NA	5	Vesicare 5 mg, tablets	1000	NA		NA
Z014_C1C	Z014	Intervention	Intervention-stop	NA	NA	T2 (with Intervention.)	T2	C08CA01		NA	10	Amlo Actavis 10 mg, tablets	0/0/0.5/0	NA		NA
Z014_PGN	Z014	Intervention	Intervention-no-stop	Intervention-no-dosechange	Intervention-no-newdrug	T01 (with Intervention.)	T01	B01AC06	A: no change	0	100	Aspirin Cardio 100, tablets	1000	4	no changes required	1
Z014_PGN	Z014	Intervention	Intervention-no-stop	Intervention-no-dosechange	Intervention-no-newdrug	T01 (with Intervention.)	T01	C07AB07	A: no change	0	5	Bilol 5 mg, tablets	0.25/0/0/0	4	no changes required	1
Z014_PGN	Z014	Intervention	Intervention-no-stop	Intervention-no-dosechange	Intervention-no-newdrug	T01 (with Intervention.)	T01	C10AA07	A: no change	0	20	Crestor 20 mg, tablets	1000	4	no changes required	1
Z014_PGN	Z014	Intervention	Intervention-no-stop	Intervention-no-dosechange	Intervention-no-newdrug	T01 (with Intervention.)	T01	A02BC05	A: no change	0	20	Esomep 20 mg, tablets	1000	4	no changes required	1
Z014_PGN	Z014	Intervention	Intervention-no-stop	Intervention-dosechange	Intervention-no-newdrug	T01 (with Intervention.)	T01	C09AA05	B: new dose	1	2.5	Triatec 2,5 mg, tablets	1000	2	inadequate dosing	1
Z014_PGN	Z014	Intervention	Intervention-no-stop	Intervention-no-dosechange	Intervention-no-newdrug	T01 (with Intervention.)	T01	C03CA04	A: no change	0	5	Torem 5, tablets	1000	4	no changes required	1
Z014_PGN	Z014	Intervention	Intervention-no-stop	Intervention-no-dosechange	Intervention-no-newdrug	T01 (with Intervention.)	T01	A12CC05	A: no change	0	10	Magnesiocard 10 Grapefruit, granulate	10	4	no changes required	1
Z014_PGN	Z014	Intervention	Intervention-no-stop	NA	NA	T1 (with Intervention.)	T1	B01AC06		NA	100	Aspirin Cardio 100, tablets	1000	NA		NA
Z014_PGN	Z014	Intervention	Intervention-no-stop	NA	NA	T1 (with Intervention.)	T1	C07AB07		NA	5	Bilol 5 mg, tablets	0.25/0/0/0	NA		NA
Z014_PGN	Z014	Intervention	Intervention-no-stop	NA	NA	T1 (with Intervention.)	T1	C10AA07		NA	20	Crestor 20 mg, tablets	1000	NA		NA
Z014_PGN	Z014	Intervention	Intervention-no-stop	NA	NA	T1 (with Intervention.)	T1	M01AX25		NA	800	Condrosulf 800, tablets	1000	NA		NA
Z014_PGN	Z014	Intervention	Intervention-no-stop	NA	NA	T1 (with Intervention.)	T1	C09AA05		NA	5	Triatec 5 mg, tablets	1000	NA		NA
Z014_PGN	Z014	Intervention	Intervention-no-stop	NA	NA	T1 (with Intervention.)	T1	A12CC05		NA	1	Magnesiocard 10 Grapefruit, granulate	10	NA		NA
Z014_PGN	Z014	Intervention	Intervention-no-stop	NA	NA	T1 (with Intervention.)	T1	A11CC05		NA	20	Vitamin D3 Streuli, drinkable solution	1000	NA		NA
Z014_PGN	Z014	Intervention	Intervention-no-stop	NA	NA	T2 (with Intervention.)	T2	C07AB07		NA	5	Bilol 5 mg, tablets	0.25/0/0/0	NA		NA
Z014_PGN	Z014	Intervention	Intervention-no-stop	NA	NA	T2 (with Intervention.)	T2	C10AA07		NA	20	Crestor 20 mg, tablets	1000	NA		NA
Z014_PGN	Z014	Intervention	Intervention-no-stop	NA	NA	T2 (with Intervention.)	T2	M01AX25		NA	800	Condrosulf 800, tablets	1000	NA		NA
Z014_PGN	Z014	Intervention	Intervention-no-stop	NA	NA	T2 (with Intervention.)	T2	C09BA05		NA	1	Triatec comp, tablets	1000	NA		NA
Z014_PGN	Z014	Intervention	Intervention-no-stop	NA	NA	T2 (with Intervention.)	T2	A11CC05		NA	10	Vitamin D3 Streuli, drinkable solution	1000	NA		NA
Z014_PGN	Z014	Intervention	Intervention-no-stop	NA	NA	T2 (with Intervention.)	T2	A02BC02		NA	40	Panprax 40 mg, tablets	0.5/0/0/0	NA		NA
Z014_PGN	Z014	Intervention	Intervention-no-stop	NA	NA	T2 (with Intervention.)	T2	B01AC04		NA	75	Plavix 75 mg, tablets	1000	NA		NA
Z014_TSK	Z014	Intervention	Intervention-stop	Intervention-no-dosechange	Intervention-no-newdrug	T01 (with Intervention.)	T01	C10AA05	A: no change	0	40	Atorsan 40 mg, tablets	1000	4	no changes required	1
Z014_TSK	Z014	Intervention	Intervention-stop	Intervention-no-dosechange	Intervention-no-newdrug	T01 (with Intervention.)	T01	C07AB12	A: no change	0	5	Nebivolol Actavis 5 mg, tablets	0.5/0/0/0	4	no changes required	1
Z014_TSK	Z014	Intervention	Intervention-stop	Intervention-no-dosechange	Intervention-no-newdrug	T01 (with Intervention.)	T01	B01AC06	A: no change	0	100	Aspirin Cardio 100, tablets	1000	4	no changes required	1
Z014_TSK	Z014	Intervention	Intervention-stop	Intervention-no-dosechange	Intervention-no-newdrug	T01 (with Intervention.)	T01	G04CB01	D: Stopp	3	5	Finasterax, tablets	1000	0	no indication	1
Z014_TSK	Z014	Intervention	Intervention-stop	NA	NA	T1 (with Intervention.)	T1	B01AC06		NA	100	Aspirin Cardio 100, tablets	1000	NA		NA
Z014_TSK	Z014	Intervention	Intervention-stop	NA	NA	T1 (with Intervention.)	T1	C07AB12		NA	5	Nebivolol Actavis 5 mg, tablets	0.5/0/0/0	NA		NA
Z014_TSK	Z014	Intervention	Intervention-stop	NA	NA	T1 (with Intervention.)	T1	C10AA05		NA	40	Atorsan 40 mg, tablets	10	NA		NA
Z014_TSK	Z014	Intervention	Intervention-stop	NA	NA	T1 (with Intervention.)	T1	M01AX25		NA	800	Condrosulf 800, tablets	1000	NA		NA
Z014_TSK	Z014	Intervention	Intervention-stop	NA	NA	T2 (with Intervention.)	T2	B01AC06		NA	100	Aspirin Cardio 100, tablets	1000	NA		NA
Z014_TSK	Z014	Intervention	Intervention-stop	NA	NA	T2 (with Intervention.)	T2	C07AB12		NA	5	Nebivolol Actavis 5 mg, tablets	0.5/0/0/0	NA		NA
Z014_TSK	Z014	Intervention	Intervention-stop	NA	NA	T2 (with Intervention.)	T2	C10AA05		NA	40	Atorsan 40 mg, tablets	10	NA		NA
Z014_TSK	Z014	Intervention	Intervention-stop	NA	NA	T2 (with Intervention.)	T2	M01AX25		NA	800	Condrosulf 800, tablets	1000	NA		NA
Z014_WVN	Z014	Intervention	Intervention-stop	Intervention-no-dosechange	Intervention-no-newdrug	T01 (with Intervention.)	T01	H03AA01	A: no change	0	0.1	Eltroxin-LF, 0.1 mg, tablets	10	4	no changes required	1
Z014_WVN	Z014	Intervention	Intervention-stop	Intervention-no-dosechange	Intervention-no-newdrug	T01 (with Intervention.)	T01	C10AA05	D: Stopp	3	20	Atorsan 20 mg, tablets	10	0	no indication	1
Z014_WVN	Z014	Intervention	Intervention-stop	Intervention-no-dosechange	Intervention-no-newdrug	T01 (with Intervention.)	T01	C07AB12	A: no change	0	5	Nebivolol Actavis 5 mg, tablets	1000	4	no changes required	1
Z014_WVN	Z014	Intervention	Intervention-stop	Intervention-no-dosechange	Intervention-no-newdrug	T01 (with Intervention.)	T01	C09CA06	A: no change	0	16	Atacand 16 mg, tablets	1000	4	no changes required	1
Z014_WVN	Z014	Intervention	Intervention-stop	Intervention-no-dosechange	Intervention-no-newdrug	T01 (with Intervention.)	T01	M01AE01	A: no change	0	600	Brufen 600 mg, tablets	100	4	no changes required	1
Z014_WVN	Z014	Intervention	Intervention-stop	Intervention-no-dosechange	Intervention-no-newdrug	T01 (with Intervention.)	T01	N05BA06	A: no change	0	1	Temesta 1mg, tablets	10	4	no changes required	1
Z014_WVN	Z014	Intervention	Intervention-stop	NA	NA	T1 (with Intervention.)	T1	C07AB12		NA	5	Nebivolol Actavis 5 mg, tablets	0.5/0/0/0	NA		NA
Z014_WVN	Z014	Intervention	Intervention-stop	NA	NA	T1 (with Intervention.)	T1	C09CA06		NA	16	Atacand 16 mg, tablets	1000	NA		NA
Z014_WVN	Z014	Intervention	Intervention-stop	NA	NA	T1 (with Intervention.)	T1	H03AA01		NA	0.1	Eltroxin-LF, 0.1 mg, tablets	1000	NA		NA
Z014_WVN	Z014	Intervention	Intervention-stop	NA	NA	T2 (with Intervention.)	T2	C07AB12		NA	5	Nebivolol Actavis 5 mg, tablets	1000	NA		NA
Z014_WVN	Z014	Intervention	Intervention-stop	NA	NA	T2 (with Intervention.)	T2	C09CA06		NA	16	Atacand 16 mg, tablets	1000	NA		NA
Z014_X6H	Z014	Intervention	Intervention-no-stop	Intervention-no-dosechange	Intervention-no-newdrug	T01 (with Intervention.)	T01	B01AC04	A: no change	0	75	Plavix 75 mg, tablets	1000	4	no changes required	1
Z014_X6H	Z014	Intervention	Intervention-no-stop	Intervention-no-dosechange	Intervention-no-newdrug	T01 (with Intervention.)	T01	A02BC02	A: no change	0	40	Panprax 40 mg, tablets	1000	4	no changes required	1
Z014_X6H	Z014	Intervention	Intervention-no-stop	Intervention-no-dosechange	Intervention-no-newdrug	T01 (with Intervention.)	T01	C08CA01	A: no change	0	5	Amlo Actavis 5 mg, tablets	10	4	no changes required	1
Z014_X6H	Z014	Intervention	Intervention-no-stop	Intervention-no-dosechange	Intervention-no-newdrug	T01 (with Intervention.)	T01	C01DX16	A: no change	0	10	Dancor 10 mg, tablets	1000	4	no changes required	1
Z014_X6H	Z014	Intervention	Intervention-no-stop	Intervention-no-dosechange	Intervention-no-newdrug	T01 (with Intervention.)	T01	C09CA06	A: no change	0	8	Atacand 8 mg, tablets	1000	4	no changes required	1
Z014_X6H	Z014	Intervention	Intervention-no-stop	Intervention-no-dosechange	Intervention-no-newdrug	T01 (with Intervention.)	T01	C07AB07	A: no change	0	5	Bilol 5 mg, tablets	1010	4	no changes required	1
Z014_X6H	Z014	Intervention	Intervention-no-stop	Intervention-no-dosechange	Intervention-no-newdrug	T01 (with Intervention.)	T01	C10AA05	A: no change	0	40	Atorsan 40 mg, tablets	10	4	no changes required	1
Z014_X6H	Z014	Intervention	Intervention-no-stop	Intervention-no-dosechange	Intervention-no-newdrug	T01 (with Intervention.)	T01	B01AA04	A: no change	0	1	Marcoumar, tablets	1000	4	no changes required	1
Z014_X6H	Z014	Intervention	Intervention-no-stop	Intervention-no-dosechange	Intervention-no-newdrug	T01 (with Intervention.)	T01	N05CH01	A: no change	0	2	Circadin, tablets retarded	1	4	no changes required	1
Z014_X6H	Z014	Intervention	Intervention-no-stop	Intervention-no-dosechange	Intervention-no-newdrug	T01 (with Intervention.)	T01	A12CC05	A: no change	0	10	Magnesiocard 10 Grapefruit, granulate	10	4	no changes required	1
Z014_X6H	Z014	Intervention	Intervention-no-stop	NA	NA	T1 (with Intervention.)	T1	B01AA04		NA	1	Marcoumar, tablets	1000	NA		NA
Z014_X6H	Z014	Intervention	Intervention-no-stop	NA	NA	T1 (with Intervention.)	T1	B01AC04		NA	75	Clopidogrel [HCl] Sandoz 75, tablets	1000	NA		NA
Z014_X6H	Z014	Intervention	Intervention-no-stop	NA	NA	T1 (with Intervention.)	T1	C09CA06		NA	8	Atacand 8 mg, tablets	1010	NA		NA
Z014_X6H	Z014	Intervention	Intervention-no-stop	NA	NA	T1 (with Intervention.)	T1	C07AB07		NA	5	Bilol 5 mg, tablets	1010	NA		NA
Z014_X6H	Z014	Intervention	Intervention-no-stop	NA	NA	T1 (with Intervention.)	T1	C08CA01		NA	5	Amlo Actavis 5 mg, tablets	10	NA		NA
Z014_X6H	Z014	Intervention	Intervention-no-stop	NA	NA	T1 (with Intervention.)	T1	C01DX16		NA	10	Dancor 10 mg, tablets	0.5/0/0.5/0	NA		NA
Z014_X6H	Z014	Intervention	Intervention-no-stop	NA	NA	T1 (with Intervention.)	T1	C10AA05		NA	40	Atorsan 40 mg, tablets	10	NA		NA
Z014_X6H	Z014	Intervention	Intervention-no-stop	NA	NA	T1 (with Intervention.)	T1	N05CH01		NA	5	Circadin, tablets retarded	10	NA		NA
Z014_X6H	Z014	Intervention	Intervention-no-stop	NA	NA	T1 (with Intervention.)	T1	A02BC02		NA	40	Panprax 40 mg, tablets	1000	NA		NA
Z014_X6H	Z014	Intervention	Intervention-no-stop	NA	NA	T2 (with Intervention.)	T2	B01AA04		NA	1	Marcoumar, tablets	1000	NA		NA
Z014_X6H	Z014	Intervention	Intervention-no-stop	NA	NA	T2 (with Intervention.)	T2	B01AC04		NA	75	Clopidogrel [HCl] Sandoz 75, tablets	1000	NA		NA
Z014_X6H	Z014	Intervention	Intervention-no-stop	NA	NA	T2 (with Intervention.)	T2	C09CA06		NA	16	Atacand 16 mg, tablets	1000	NA		NA
Z014_X6H	Z014	Intervention	Intervention-no-stop	NA	NA	T2 (with Intervention.)	T2	C07AB07		NA	5	Bilol 5 mg, tablets	1010	NA		NA
Z014_X6H	Z014	Intervention	Intervention-no-stop	NA	NA	T2 (with Intervention.)	T2	C08CA01		NA	5	Amlo Actavis 5 mg, tablets	10	NA		NA
Z014_X6H	Z014	Intervention	Intervention-no-stop	NA	NA	T2 (with Intervention.)	T2	C10AA05		NA	40	Atorsan 40 mg, tablets	10	NA		NA
Z014_X6H	Z014	Intervention	Intervention-no-stop	NA	NA	T2 (with Intervention.)	T2	A02BC02		NA	40	Panprax 40 mg, tablets	1000	NA		NA
Z014_X6H	Z014	Intervention	Intervention-no-stop	NA	NA	T2 (with Intervention.)	T2	B01AC06		NA	100	Aspirin Cardio 100, tablets	1000	NA		NA
Z014_X6H	Z014	Intervention	Intervention-no-stop	NA	NA	T2 (with Intervention.)	T2	C03CA04		NA	5	Torem 5, tablets	1000	NA		NA
Z016_CAU	Z016	Intervention	Intervention-stop	Intervention-no-dosechange	Intervention-no-newdrug	T01 (with Intervention.)	T01	B01AA04	A: no change	0	1	Marcoumar, tablets	1000	4	no changes required	1
Z016_CAU	Z016	Intervention	Intervention-stop	Intervention-no-dosechange	Intervention-no-newdrug	T01 (with Intervention.)	T01	C03CA04	A: no change	0	10	Torasemid Actavis 10, tablets	1000	4	no changes required	1
Z016_CAU	Z016	Intervention	Intervention-stop	Intervention-no-dosechange	Intervention-no-newdrug	T01 (with Intervention.)	T01	N05CD05	A: no change	0	250	Halcion 0.25 mg, tablets	1	9	none Daten vorhanden	0
Z016_CAU	Z016	Intervention	Intervention-stop	Intervention-no-dosechange	Intervention-no-newdrug	T01 (with Intervention.)	T01	A10BX07	A: no change	0	6	Victoza 6 mg/ml, pen ready for injection	0.1/0/0/0	4	no changes required	1
Z016_CAU	Z016	Intervention	Intervention-stop	Intervention-no-dosechange	Intervention-no-newdrug	T01 (with Intervention.)	T01	A02BC02	A: no change	0	40	Pantozol 40 mg, tablets	1000	4	no changes required	1
Z016_CAU	Z016	Intervention	Intervention-stop	Intervention-no-dosechange	Intervention-no-newdrug	T01 (with Intervention.)	T01	C01BD01	A: no change	0	200	Amiodarone Zentiva 200 mg, tablets	1000	4	no changes required	1
Z016_CAU	Z016	Intervention	Intervention-stop	Intervention-dosechange	Intervention-no-newdrug	T01 (with Intervention.)	T01	N02AA01	B: new dose	1	10	MST Continus 10 mg tablets retard	1020	2	inadequate dosing	1
Z016_CAU	Z016	Intervention	Intervention-stop	Intervention-no-dosechange	Intervention-no-newdrug	T01 (with Intervention.)	T01	N06AX11	A: no change	0	30	Remeron 30 mg, tablets	1000	9	none Daten vorhanden	1
Z016_CAU	Z016	Intervention	Intervention-stop	Intervention-no-dosechange	Intervention-no-newdrug	T01 (with Intervention.)	T01	N06AX05	D: Stopp	3	50	Trittico 50 mg, tablets	1	0	no indication	1
Z016_CAU	Z016	Intervention	Intervention-stop	Intervention-no-dosechange	Intervention-no-newdrug	T01 (with Intervention.)	T01	B03AA07	A: no change	0	30	Aktiferrin, drops	1000	4	no changes required	1
Z016_CAU	Z016	Intervention	Intervention-stop	NA	NA	T1 (with Intervention.)	T1	N06AX11		NA	30	Remeron 30 mg, tablets	1000	NA		NA
Z016_CAU	Z016	Intervention	Intervention-stop	NA	NA	T1 (with Intervention.)	T1	A10BB09		NA	60	Diamicron MR 60 mg, tablets	1000	NA		NA
Z016_CAU	Z016	Intervention	Intervention-stop	NA	NA	T1 (with Intervention.)	T1	N05CD05		NA	250	Halcion 0.25 mg, tablets	1	NA		NA
Z016_CAU	Z016	Intervention	Intervention-stop	NA	NA	T1 (with Intervention.)	T1	C01BD01		NA	200	Amiodarone Zentiva 200 mg, tablets	1000	NA		NA
Z016_CAU	Z016	Intervention	Intervention-stop	NA	NA	T1 (with Intervention.)	T1	C03CA04		NA	10	Torem 10, tablets	1.5/0/0/0	NA		NA
Z016_CAU	Z016	Intervention	Intervention-stop	NA	NA	T1 (with Intervention.)	T1	A10BA02		NA	500	Metfin 500, tablets	1010	NA		NA
Z016_CAU	Z016	Intervention	Intervention-stop	NA	NA	T1 (with Intervention.)	T1	A10BX07		NA	1.8	Victoza 6 mg/ml, pen ready for injection	1000	NA		NA
Z016_CAU	Z016	Intervention	Intervention-stop	NA	NA	T1 (with Intervention.)	T1	A02BC05		NA	40	Esomep 40 mg, tablets	1000	NA		NA
Z016_CAU	Z016	Intervention	Intervention-stop	NA	NA	T1 (with Intervention.)	T1	N02AA01		NA	10	MST Continus 10 mg tablets retard	2010	NA		NA
Z016_CAU	Z016	Intervention	Intervention-stop	NA	NA	T1 (with Intervention.)	T1	A11CC05		NA	4	Vi-De 3, drops	1000	NA		NA
Z016_CAU	Z016	Intervention	Intervention-stop	NA	NA	T1 (with Intervention.)	T1	C03DA01		NA	50	Xenalon 50 mg, tablets	10	NA		NA
Z016_CAU	Z016	Intervention	Intervention-stop	NA	NA	T1 (with Intervention.)	T1	H03AA01		NA	50	Eltroxin-LF, 0.05 mg, tablets	1.5/0/0/0	NA		NA
Z016_CAU	Z016	Intervention	Intervention-stop	NA	NA	T1 (with Intervention.)	T1	B03AD03		NA	1	Gyno-Tardyferon, tablets retarded	1000	NA		NA
Z016_CAU	Z016	Intervention	Intervention-stop	NA	NA	T2 (with Intervention.)	T2	N06AX11		NA	30	Remeron 30 mg, tablets	1	NA		NA
Z016_CAU	Z016	Intervention	Intervention-stop	NA	NA	T2 (with Intervention.)	T2	A10BB09		NA	60	Diamicron MR 60 mg, tablets	1000	NA		NA
Z016_CAU	Z016	Intervention	Intervention-stop	NA	NA	T2 (with Intervention.)	T2	N05CD05		NA	250	Halcion 0.25 mg, tablets	1	NA		NA
Z016_CAU	Z016	Intervention	Intervention-stop	NA	NA	T2 (with Intervention.)	T2	C01BD01		NA	200	Amiodarone Zentiva 200 mg, tablets	1000	NA		NA
Z016_CAU	Z016	Intervention	Intervention-stop	NA	NA	T2 (with Intervention.)	T2	C03CA04		NA	10	Torem 10, tablets	2000	NA		NA
Z016_CAU	Z016	Intervention	Intervention-stop	NA	NA	T2 (with Intervention.)	T2	A10BA02		NA	500	Metfin 500, tablets	1010	NA		NA
Z016_CAU	Z016	Intervention	Intervention-stop	NA	NA	T2 (with Intervention.)	T2	A10BX07		NA	1.8	Victoza 6 mg/ml, pen ready for injection	1000	NA		NA
Z016_CAU	Z016	Intervention	Intervention-stop	NA	NA	T2 (with Intervention.)	T2	A02BC05		NA	20	Esomep 20 mg, tablets	1000	NA		NA
Z016_CAU	Z016	Intervention	Intervention-stop	NA	NA	T2 (with Intervention.)	T2	N02AA01		NA	10	MST Continus 10 mg tablets retard	1010	NA		NA
Z016_CAU	Z016	Intervention	Intervention-stop	NA	NA	T2 (with Intervention.)	T2	A11CC05		NA	10	Vi-De 3, drops	1000	NA		NA
Z016_CAU	Z016	Intervention	Intervention-stop	NA	NA	T2 (with Intervention.)	T2	C03DA01		NA	50	Xenalon 50 mg, tablets	0/0/0/0.5	NA		NA
Z016_CAU	Z016	Intervention	Intervention-stop	NA	NA	T2 (with Intervention.)	T2	H03AA01		NA	50	Eltroxin-LF, 0.05 mg, tablets	2000	NA		NA
Z016_CAU	Z016	Intervention	Intervention-stop	NA	NA	T2 (with Intervention.)	T2	G04BD09		NA	1	Spasmo-Urgenin Neo, confetti	1000	NA		NA
Z016_CAU	Z016	Intervention	Intervention-stop	NA	NA	T2 (with Intervention.)	T2	N02BB02		NA	30	Minalgin, drops	1111	NA		NA
Z016_CAU	Z016	Intervention	Intervention-stop	NA	NA	T2 (with Intervention.)	T2	B03AA01		NA	100	ferro sanol, capsules	1000	NA		NA
Z016_PUD	Z016	Intervention	Intervention-stop	Intervention-no-dosechange	Intervention-no-newdrug	T01 (with Intervention.)	T01	B01AA04	A: no change	0	1	Marcoumar, tablets	1000	9	none Daten vorhanden	1
Z016_PUD	Z016	Intervention	Intervention-stop	Intervention-no-dosechange	Intervention-no-newdrug	T01 (with Intervention.)	T01	C03CA04	A: no change	0	10	Torem 10, tablets	220	9	none Daten vorhanden	1
Z016_PUD	Z016	Intervention	Intervention-stop	Intervention-no-dosechange	Intervention-no-newdrug	T01 (with Intervention.)	T01	C03DA01	A: no change	0	100	Xenalon 100 mg, tablets	0.25/0/0/0	9	none Daten vorhanden	1
Z016_PUD	Z016	Intervention	Intervention-stop	Intervention-no-dosechange	Intervention-no-newdrug	T01 (with Intervention.)	T01	C09AA03	A: no change	0	5	Lisitril 5, tablets	0/0/0.5/0	9	none Daten vorhanden	1
Z016_PUD	Z016	Intervention	Intervention-stop	Intervention-no-dosechange	Intervention-no-newdrug	T01 (with Intervention.)	T01	C01EX	A: no change	0	1	Padmed Circosan, capsule	1000	9	none Daten vorhanden	1
Z016_PUD	Z016	Intervention	Intervention-stop	Intervention-no-dosechange	Intervention-no-newdrug	T01 (with Intervention.)	T01	A12CC04	A: no change	0	300	Magnesium-Diasporal 300 granulate	1000	9	none Daten vorhanden	1
Z016_PUD	Z016	Intervention	Intervention-stop	Intervention-no-dosechange	Intervention-no-newdrug	T01 (with Intervention.)	T01	R05CB01	D: Stopp	3	600	Muco-Mepha 600 mg, effervesent tablets	1000	9	none Daten vorhanden	1
Z016_PUD	Z016	Intervention	Intervention-stop	Intervention-no-dosechange	Intervention-no-newdrug	T01 (with Intervention.)	T01	A06AC01	A: no change	0	1	Metamucil N Mite , powder	0	9	none Daten vorhanden	1
Z016_PUD	Z016	Intervention	Intervention-stop	NA	NA	T1 (with Intervention.)	T1	B01AA04		NA	1	Marcoumar, tablets	1000	NA		NA
Z016_PUD	Z016	Intervention	Intervention-stop	NA	NA	T1 (with Intervention.)	T1	C03CA04		NA	10	Torem 10, tablets	2200	NA		NA
Z016_PUD	Z016	Intervention	Intervention-stop	NA	NA	T1 (with Intervention.)	T1	A11CC05		NA	10	Vi-De 3, drops	1000	NA		NA
Z016_PUD	Z016	Intervention	Intervention-stop	NA	NA	T1 (with Intervention.)	T1	C03DA01		NA	100	Xenalon 100 mg, tablets	0.25/0/0/0	NA		NA
Z016_PUD	Z016	Intervention	Intervention-stop	NA	NA	T1 (with Intervention.)	T1	A12CC04		NA	300	Magnesium-Diasporal 300 granulate	1000	NA		NA
Z016_PUD	Z016	Intervention	Intervention-stop	NA	NA	T1 (with Intervention.)	T1	C09AA03		NA	5	Lisitril 5, tablets	0/0/0.5/0	NA		NA
Z016_PUD	Z016	Intervention	Intervention-stop	NA	NA	T1 (with Intervention.)	T1	R05CB01		NA	600	Muco-Mepha 600 mg, effervesent tablets	100	NA		NA
Z016_PUD	Z016	Intervention	Intervention-stop	NA	NA	T1 (with Intervention.)	T1	C01EX		NA	1	Padmed Circosan, capsule	1000	NA		NA
Z016_PUD	Z016	Intervention	Intervention-stop	NA	NA	T2 (with Intervention.)	T2	B01AA04		NA	1	Marcoumar, tablets	1000	NA		NA
Z016_PUD	Z016	Intervention	Intervention-stop	NA	NA	T2 (with Intervention.)	T2	C03CA04		NA	10	Torem 10, tablets	2200	NA		NA
Z016_PUD	Z016	Intervention	Intervention-stop	NA	NA	T2 (with Intervention.)	T2	A11CC05		NA	10	Vi-De 3, drops	1000	NA		NA
Z016_PUD	Z016	Intervention	Intervention-stop	NA	NA	T2 (with Intervention.)	T2	C03DA01		NA	100	Xenalon 100 mg, tablets	0.25/0/0/0	NA		NA
Z016_PUD	Z016	Intervention	Intervention-stop	NA	NA	T2 (with Intervention.)	T2	A12CC04		NA	300	Magnesium-Diasporal 300 granulate	1000	NA		NA
Z016_PUD	Z016	Intervention	Intervention-stop	NA	NA	T2 (with Intervention.)	T2	C09AA03		NA	5	Lisitril 5, tablets	0/0/0.5/0	NA		NA
Z016_PUD	Z016	Intervention	Intervention-stop	NA	NA	T2 (with Intervention.)	T2	C01EX		NA	1	Padmed Circosan, capsule	1000	NA		NA
Z016_Y4E	Z016	Intervention	Intervention-no-stop	Intervention-no-dosechange	Intervention-no-newdrug	T01 (with Intervention.)	T01	C08CA01	A: no change	0	5	Amlo Actavis 5 mg, tablets	1000	4	no changes required	1
Z016_Y4E	Z016	Intervention	Intervention-no-stop	Intervention-no-dosechange	Intervention-no-newdrug	T01 (with Intervention.)	T01	C10AA03	A: no change	0	40	Helveprasin 40 mg, tablets	10	4	no changes required	1
Z016_Y4E	Z016	Intervention	Intervention-no-stop	Intervention-no-dosechange	Intervention-no-newdrug	T01 (with Intervention.)	T01	B01AF01	A: no change	0	20	Xarelto 20mg, tablets	10	4	no changes required	1
Z016_Y4E	Z016	Intervention	Intervention-no-stop	Intervention-no-dosechange	Intervention-no-newdrug	T01 (with Intervention.)	T01	A02BC02	A: no change	0	40	Panprax 40 mg, tablets	1000	4	no changes required	1
Z016_Y4E	Z016	Intervention	Intervention-no-stop	Intervention-no-dosechange	Intervention-no-newdrug	T01 (with Intervention.)	T01	A11CC05	A: no change	0	10	Vi-De 3, drops	1000	4	no changes required	1
Z016_Y4E	Z016	Intervention	Intervention-no-stop	Intervention-no-dosechange	Intervention-newdrug	T01 (with Intervention.)	T01	C03CA01	C: new drug	2	40	Furosemide Zentiva 40mg, tablets	1100	3	Alternativ	1
Z016_Y4E	Z016	Intervention	Intervention-no-stop	Intervention-no-dosechange	Intervention-no-newdrug	T01 (with Intervention.)	T01	C07AB07	A: no change	0	10	Bilol 10 mg, tablets	1000	4	no changes required	1
Z016_Y4E	Z016	Intervention	Intervention-no-stop	Intervention-no-dosechange	Intervention-no-newdrug	T01 (with Intervention.)	T01	N02AA01	A: no change	0	10	MST Continus 10 mg tablets retard	1000	9	none Daten vorhanden	0
Z017_AM5	Z017	Intervention	Intervention-stop	Intervention-no-dosechange	Intervention-no-newdrug	T01 (with Intervention.)	T01	C10AA05	A: no change	0	40	Atorsan 40 mg, tablets	1	4	no changes required	1
Z017_AM5	Z017	Intervention	Intervention-stop	Intervention-no-dosechange	Intervention-no-newdrug	T01 (with Intervention.)	T01	C07AA07	A: no change	0	80	Sotalol-Mepha 80, tablets	1010	4	no changes required	1
Z017_AM5	Z017	Intervention	Intervention-stop	Intervention-no-dosechange	Intervention-no-newdrug	T01 (with Intervention.)	T01	N06AB10	A: no change	0	20	Cipralex 20 mg, tablets	1000	4	no changes required	1
Z017_AM5	Z017	Intervention	Intervention-stop	Intervention-no-dosechange	Intervention-no-newdrug	T01 (with Intervention.)	T01	H03AA01	A: no change	0	0.1	Eltroxin-LF, 0.1 mg, tablets	1.5/0/0/0	4	no changes required	1
Z017_AM5	Z017	Intervention	Intervention-stop	Intervention-no-dosechange	Intervention-no-newdrug	T01 (with Intervention.)	T01	N02AA01	A: no change	0	60	MST Continus 60 mg tablets retard	1010	4	no changes required	1
Z017_AM5	Z017	Intervention	Intervention-stop	Intervention-no-dosechange	Intervention-no-newdrug	T01 (with Intervention.)	T01	C09AA05	A: no change	0	2.5	Ramipril Actavis 2.5 mg, tablets	1010	4	no changes required	1
Z017_AM5	Z017	Intervention	Intervention-stop	Intervention-no-dosechange	Intervention-no-newdrug	T01 (with Intervention.)	T01	C03CA04	A: no change	0	10	Torem 10, tablets	0/0/0.5/0	4	no changes required	1
Z017_AM5	Z017	Intervention	Intervention-stop	Intervention-no-dosechange	Intervention-no-newdrug	T01 (with Intervention.)	T01	N06DX02	D: Stopp	3	120	Symfona forte, capsules	1000	9	none Daten vorhanden	1
Z017_AM5	Z017	Intervention	Intervention-stop	NA	NA	T1 (with Intervention.)	T1	C10AA05		NA	40	Atorsan 40 mg, tablets	10	NA		NA
Z017_AM5	Z017	Intervention	Intervention-stop	NA	NA	T1 (with Intervention.)	T1	N06AB04		NA	20	Citalopram Actavis 20 mg, tablets	1000	NA		NA
Z017_AM5	Z017	Intervention	Intervention-stop	NA	NA	T1 (with Intervention.)	T1	H03AA01		NA	50	Eltroxin-LF, 0.05 mg, tablets	1000	NA		NA
Z017_AM5	Z017	Intervention	Intervention-stop	NA	NA	T1 (with Intervention.)	T1	H03AA01		NA	0.1	Eltroxin-LF, 0.1 mg, tablets	1000	NA		NA
Z017_AM5	Z017	Intervention	Intervention-stop	NA	NA	T1 (with Intervention.)	T1	A02BC05		NA	40	Esomep 40 mg, tablets	1000	NA		NA
Z017_AM5	Z017	Intervention	Intervention-stop	NA	NA	T1 (with Intervention.)	T1	C09BA03		NA	1	Co-Lisinopril Spirig HC 20/12.5 mg, tablets	0.5/0/0/0	NA		NA
Z017_AM5	Z017	Intervention	Intervention-stop	NA	NA	T1 (with Intervention.)	T1	B01AA04		NA	1	Marcoumar, tablets	1000	NA		NA
Z017_AM5	Z017	Intervention	Intervention-stop	NA	NA	T1 (with Intervention.)	T1	N02AA01		NA	60	MST Continus 60 mg tablets retard	1010	NA		NA
Z017_AM5	Z017	Intervention	Intervention-stop	NA	NA	T1 (with Intervention.)	T1	N04BC04		NA	2	Requip 2,0 mg, tablets	1010	NA		NA
Z017_AM5	Z017	Intervention	Intervention-stop	NA	NA	T1 (with Intervention.)	T1	C07AA07		NA	80	Sotalol-Mepha 80, tablets	1010	NA		NA
Z017_AM5	Z017	Intervention	Intervention-stop	NA	NA	T1 (with Intervention.)	T1	C03CA04		NA	10	Torasemid Actavis 10, tablets	1000	NA		NA
Z017_AM5	Z017	Intervention	Intervention-stop	NA	NA	T2 (with Intervention.)	T2	C10AA05		NA	40	Atorsan 40 mg, tablets	1	NA		NA
Z017_AM5	Z017	Intervention	Intervention-stop	NA	NA	T2 (with Intervention.)	T2	N06AB04		NA	20	Citalopram Actavis 20 mg, tablets	1000	NA		NA
Z017_AM5	Z017	Intervention	Intervention-stop	NA	NA	T2 (with Intervention.)	T2	H03AA01		NA	50	Eltroxin-LF, 0.05 mg, tablets	1000	NA		NA
Z017_AM5	Z017	Intervention	Intervention-stop	NA	NA	T2 (with Intervention.)	T2	H03AA01		NA	0.1	Eltroxin-LF, 0.1 mg, tablets	1000	NA		NA
Z017_AM5	Z017	Intervention	Intervention-stop	NA	NA	T2 (with Intervention.)	T2	A02BC05		NA	40	Esomep 40 mg, tablets	1000	NA		NA
Z017_AM5	Z017	Intervention	Intervention-stop	NA	NA	T2 (with Intervention.)	T2	C09BA03		NA	1	Co-Lisinopril Spirig HC 20/12.5 mg, tablets	0.5/0/0/0	NA		NA
Z017_AM5	Z017	Intervention	Intervention-stop	NA	NA	T2 (with Intervention.)	T2	N02AA01		NA	60	MST Continus 60 mg tablets retard	1010	NA		NA
Z017_AM5	Z017	Intervention	Intervention-stop	NA	NA	T2 (with Intervention.)	T2	N04BC04		NA	2	Requip 2,0 mg, tablets	1010	NA		NA
Z017_AM5	Z017	Intervention	Intervention-stop	NA	NA	T2 (with Intervention.)	T2	C07AA07		NA	80	Sotalol-Mepha 80, tablets	1010	NA		NA
Z017_AM5	Z017	Intervention	Intervention-stop	NA	NA	T2 (with Intervention.)	T2	C03CA04		NA	10	Torasemid Actavis 10, tablets	1000	NA		NA
Z017_AM5	Z017	Intervention	Intervention-stop	NA	NA	T2 (with Intervention.)	T2	M04AA01		NA	100	Allopur 100 mg, tablets	10	NA		NA
Z017_AM5	Z017	Intervention	Intervention-stop	NA	NA	T2 (with Intervention.)	T2	R03BB01		NA	1	Atrovent N, ready for inhalation	2222	NA		NA
Z017_AM5	Z017	Intervention	Intervention-stop	NA	NA	T2 (with Intervention.)	T2	R03AC02		NA	1	Ventolin, ready for inhalation	2222	NA		NA
Z017_AM5	Z017	Intervention	Intervention-stop	NA	NA	T2 (with Intervention.)	T2	B01AF01		NA	20	Xarelto 20mg, tablets	1000	NA		NA
Z017_V49	Z017	Intervention	Intervention-stop	Intervention-no-dosechange	Intervention-no-newdrug	T01 (with Intervention.)	T01	M05BA08	A: no change	0	1	Aclasta, injectable solution	1000	4	no changes required	1
Z017_V49	Z017	Intervention	Intervention-stop	Intervention-no-dosechange	Intervention-no-newdrug	T01 (with Intervention.)	T01	C09CA06	A: no change	0	8	Atacand 8 mg, tablets	1000	4	no changes required	1
Z017_V49	Z017	Intervention	Intervention-stop	Intervention-no-dosechange	Intervention-no-newdrug	T01 (with Intervention.)	T01	C01EB04	D: Stopp	3	450	Cardiplant 450, tablets	1000	0	no indication	1
Z017_V49	Z017	Intervention	Intervention-stop	Intervention-no-dosechange	Intervention-no-newdrug	T01 (with Intervention.)	T01	N06AB10	A: no change	0	20	Cipralex 20 mg, tablets	1000	4	no changes required	1
Z017_V49	Z017	Intervention	Intervention-stop	Intervention-no-dosechange	Intervention-no-newdrug	T01 (with Intervention.)	T01	M01AX25	A: no change	0	800	Condrosulf 800mg	1000	4	no changes required	1
Z017_V49	Z017	Intervention	Intervention-stop	Intervention-no-dosechange	Intervention-no-newdrug	T01 (with Intervention.)	T01	N05BA08	A: no change	0	3	Lexotanil 3, tablets	1	4	no changes required	1
Z017_V49	Z017	Intervention	Intervention-stop	Intervention-no-dosechange	Intervention-no-newdrug	T01 (with Intervention.)	T01	C07AB02	A: no change	0	25	Meto Zerok 25, tablets retarded	1	4	no changes required	1
Z017_V49	Z017	Intervention	Intervention-stop	Intervention-dosechange	Intervention-no-newdrug	T01 (with Intervention.)	T01	A02BC02	B: new dose	1	40	Panprax 40 mg, tablets	1010	2	inadequate dosing	1
Z017_V49	Z017	Intervention	Intervention-stop	Intervention-no-dosechange	Intervention-no-newdrug	T01 (with Intervention.)	T01	A11CC05	A: no change	0	0.2	Vi-De 3, drops	1000	4	no changes required	1
Z017_V49	Z017	Intervention	Intervention-stop	NA	NA	T1 (with Intervention.)	T1	C09CA06		NA	16	Atacand 16 mg, tablets	1000	NA		NA
Z017_V49	Z017	Intervention	Intervention-stop	NA	NA	T1 (with Intervention.)	T1	N06AB10		NA	20	Cipralex 20 mg, tablets	1000	NA		NA
Z017_V49	Z017	Intervention	Intervention-stop	NA	NA	T1 (with Intervention.)	T1	N02BE01		NA	1000	Dafalgan 1 g, tablets	1110	NA		NA
Z017_V49	Z017	Intervention	Intervention-stop	NA	NA	T1 (with Intervention.)	T1	M01AX25		NA	800	Condrosulf 800, tablets	1000	NA		NA
Z017_V49	Z017	Intervention	Intervention-stop	NA	NA	T1 (with Intervention.)	T1	N05BA08		NA	3	Lexotanil 3, tablets	1	NA		NA
Z017_V49	Z017	Intervention	Intervention-stop	NA	NA	T1 (with Intervention.)	T1	C07AB02		NA	25	Meto Zerok 25, tablets retarded	10	NA		NA
Z017_V49	Z017	Intervention	Intervention-stop	NA	NA	T1 (with Intervention.)	T1	N02BB02		NA	500	Novalgin, tablets retarded	2	NA		NA
Z017_V49	Z017	Intervention	Intervention-stop	NA	NA	T1 (with Intervention.)	T1	B01AC06		NA	100	Tiatral 100 SR, tablets	1000	NA		NA
Z017_V49	Z017	Intervention	Intervention-stop	NA	NA	T1 (with Intervention.)	T1	A11CC05		NA	60	Vi-De 3, drops	1000	NA		NA
Z017_V49	Z017	Intervention	Intervention-stop	NA	NA	T1 (with Intervention.)	T1	A12CC05		NA	7.5	Mg 5-Oraleff, tablets effervescents	1010	NA		NA
Z017_V49	Z017	Intervention	Intervention-stop	NA	NA	T2 (with Intervention.)	T2	C09CA06		NA	16	Atacand 16 mg, tablets	0.5/0/0/0	NA		NA
Z017_V49	Z017	Intervention	Intervention-stop	NA	NA	T2 (with Intervention.)	T2	N06AB10		NA	20	Cipralex 20 mg, tablets	1000	NA		NA
Z017_V49	Z017	Intervention	Intervention-stop	NA	NA	T2 (with Intervention.)	T2	N02BE01		NA	500	Dafalgan, effervesent tablets 500 mg	1010	NA		NA
Z017_V49	Z017	Intervention	Intervention-stop	NA	NA	T2 (with Intervention.)	T2	M01AX25		NA	800	Condrosulf 800, tablets	1000	NA		NA
Z017_V49	Z017	Intervention	Intervention-stop	NA	NA	T2 (with Intervention.)	T2	N05BA08		NA	3	Lexotanil 3, tablets	1	NA		NA
Z017_V49	Z017	Intervention	Intervention-stop	NA	NA	T2 (with Intervention.)	T2	C07AB02		NA	25	Meto Zerok 25, tablets retarded	1010	NA		NA
Z017_V49	Z017	Intervention	Intervention-stop	NA	NA	T2 (with Intervention.)	T2	A11CC05		NA	8	Vi-De 3, drops	1000	NA		NA
Z017_V49	Z017	Intervention	Intervention-stop	NA	NA	T2 (with Intervention.)	T2	B01AF01		NA	20	Xarelto 20mg, tablets	1000	NA		NA
Z017_VRP	Z017	Intervention	Intervention-no-stop	Intervention-no-dosechange	Intervention-no-newdrug	T01 (with Intervention.)	T01	B01AA04	A: no change	0	1	Marcoumar, tablets	1000	4	no changes required	1
Z017_VRP	Z017	Intervention	Intervention-no-stop	Intervention-no-dosechange	Intervention-no-newdrug	T01 (with Intervention.)	T01	A02BC02	A: no change	0	40	Panprax 40 mg, tablets	1000	2	inadequate dosing	0
Z017_VRP	Z017	Intervention	Intervention-no-stop	Intervention-no-dosechange	Intervention-no-newdrug	T01 (with Intervention.)	T01	C03CA04	A: no change	0	10	Torasemid Actavis 10, tablets	1000	4	no changes required	1
Z017_VRP	Z017	Intervention	Intervention-no-stop	Intervention-no-dosechange	Intervention-no-newdrug	T01 (with Intervention.)	T01	C07AB12	A: no change	0	5	Nebivolol Actavis 5 mg, tablets	0.5/0/0.5/0	4	no changes required	1
Z017_VRP	Z017	Intervention	Intervention-no-stop	Intervention-no-dosechange	Intervention-no-newdrug	T01 (with Intervention.)	T01	C10AA05	A: no change	0	20	Atorsan 20 mg, tablets	10	4	no changes required	1
Z017_VRP	Z017	Intervention	Intervention-no-stop	Intervention-no-dosechange	Intervention-no-newdrug	T01 (with Intervention.)	T01	C09DA06	A: no change	0	1	Co-Candesartan Sandoz 32/25 mg, tablets	1000	4	no changes required	1
Z017_VRP	Z017	Intervention	Intervention-no-stop	Intervention-no-dosechange	Intervention-no-newdrug	T01 (with Intervention.)	T01	M04AA01	A: no change	0	100	Allopur 100 mg, tablets	1000	4	no changes required	1
Z017_VRP	Z017	Intervention	Intervention-no-stop	Intervention-no-dosechange	Intervention-no-newdrug	T01 (with Intervention.)	T01	A12AX	A: no change	0	1	Kalcipos-D3 500/800, tablets	1000	4	no changes required	1
Z017_VRP	Z017	Intervention	Intervention-no-stop	Intervention-no-dosechange	Intervention-no-newdrug	T01 (with Intervention.)	T01	N02AX52	A: no change	0	1	Zaldiar, tablets	1110	4	no changes required	1
Z017_VRP	Z017	Intervention	Intervention-no-stop	NA	NA	T1 (with Intervention.)	T1	B01AA04		NA	1	Marcoumar, tablets	1000	NA		NA
Z017_VRP	Z017	Intervention	Intervention-no-stop	NA	NA	T1 (with Intervention.)	T1	M04AA01		NA	100	Allopur 100 mg, tablets	1000	NA		NA
Z017_VRP	Z017	Intervention	Intervention-no-stop	NA	NA	T1 (with Intervention.)	T1	C10AA05		NA	20	Atorsan 20 mg, tablets	10	NA		NA
Z017_VRP	Z017	Intervention	Intervention-no-stop	NA	NA	T1 (with Intervention.)	T1	C09DA06		NA	1	Atacand plus 32/25 mg, tablets	1000	NA		NA
Z017_VRP	Z017	Intervention	Intervention-no-stop	NA	NA	T1 (with Intervention.)	T1	A12AX		NA	1	Kalcipos-D3 500/800, tablets	1000	NA		NA
Z017_VRP	Z017	Intervention	Intervention-no-stop	NA	NA	T1 (with Intervention.)	T1	C07AB12		NA	5	Nebivolol Actavis 5 mg, tablets	0.5/0/0.5/0	NA		NA
Z017_VRP	Z017	Intervention	Intervention-no-stop	NA	NA	T1 (with Intervention.)	T1	A02BC02		NA	40	Panprax 40 mg, tablets	1000	NA		NA
Z017_VRP	Z017	Intervention	Intervention-no-stop	NA	NA	T1 (with Intervention.)	T1	C03CA04		NA	10	Torasemid Actavis 10, tablets	1000	NA		NA
Z017_VRP	Z017	Intervention	Intervention-no-stop	NA	NA	T1 (with Intervention.)	T1	N02AX52		NA	1	Zaldiar, tablets	1110	NA		NA
Z017_VRP	Z017	Intervention	Intervention-no-stop	NA	NA	T2 (with Intervention.)	T2	B01AA04		NA	1	Marcoumar, tablets	1000	NA		NA
Z017_VRP	Z017	Intervention	Intervention-no-stop	NA	NA	T2 (with Intervention.)	T2	M04AA01		NA	100	Allopur 100 mg, tablets	1000	NA		NA
Z017_VRP	Z017	Intervention	Intervention-no-stop	NA	NA	T2 (with Intervention.)	T2	C10AA05		NA	20	Atorsan 20 mg, tablets	10	NA		NA
Z017_VRP	Z017	Intervention	Intervention-no-stop	NA	NA	T2 (with Intervention.)	T2	C09DA06		NA	1	Atacand plus 32/25 mg, tablets	1000	NA		NA
Z017_VRP	Z017	Intervention	Intervention-no-stop	NA	NA	T2 (with Intervention.)	T2	A12AX		NA	1	Kalcipos-D3 500/800, tablets	100	NA		NA
Z017_VRP	Z017	Intervention	Intervention-no-stop	NA	NA	T2 (with Intervention.)	T2	C07AB12		NA	5	Nebivolol Actavis 5 mg, tablets	0.5/0/0.5/0	NA		NA
Z017_VRP	Z017	Intervention	Intervention-no-stop	NA	NA	T2 (with Intervention.)	T2	A02BC02		NA	40	Panprax 40 mg, tablets	1000	NA		NA
Z017_VRP	Z017	Intervention	Intervention-no-stop	NA	NA	T2 (with Intervention.)	T2	C03CA04		NA	10	Torasemid Actavis 10, tablets	0.5/0/0/0	NA		NA
Z017_VRP	Z017	Intervention	Intervention-no-stop	NA	NA	T2 (with Intervention.)	T2	N02AX52		NA	1	Tramadol Plus Helvepharm 37.5/325 mg, tablets	1110	NA		NA
Z018_AJJ	Z018	Intervention	Intervention-stop	Intervention-no-dosechange	Intervention-no-newdrug	T01 (with Intervention.)	T01	N03AX16	D: Stopp	3	75	Lyrica 75 mg, capsule	1001	1	side effects	1
Z018_AJJ	Z018	Intervention	Intervention-stop	Intervention-no-dosechange	Intervention-no-newdrug	T01 (with Intervention.)	T01	A12AX	A: no change	0	1	Calcimagona-D3, tablets	1000	4	no changes required	1
Z018_AJJ	Z018	Intervention	Intervention-stop	Intervention-no-dosechange	Intervention-no-newdrug	T01 (with Intervention.)	T01	A02BC02	D: Stopp	3	20	Panprax 20 mg, tablets	1000	0	no indication	1
Z018_AJJ	Z018	Intervention	Intervention-stop	Intervention-no-dosechange	Intervention-no-newdrug	T01 (with Intervention.)	T01	N05AH04	A: no change	0	25	Quetiapin Actavis 25 mg, tablets	1	4	no changes required	1
Z018_AJJ	Z018	Intervention	Intervention-stop	Intervention-no-dosechange	Intervention-no-newdrug	T01 (with Intervention.)	T01	C01EX	A: no change	0	1	Padmed Circosan, capsule	1010	4	no changes required	1
Z018_AJJ	Z018	Intervention	Intervention-stop	Intervention-no-dosechange	Intervention-no-newdrug	T01 (with Intervention.)	T01	C05CA54	A: no change	0	500	Venoruton forte, tablets	1010	4	no changes required	1
Z018_B9R	Z018	Intervention	Intervention-no-stop	Intervention-no-dosechange	Intervention-no-newdrug	T01 (with Intervention.)	T01	A10BD10	A: no change	0	1	Kombiglyze XR 5mg/1000mg , tablets	1010	4	no changes required	1
Z018_B9R	Z018	Intervention	Intervention-no-stop	Intervention-no-dosechange	Intervention-no-newdrug	T01 (with Intervention.)	T01	A10AE04	A: no change	0	1	Lantus SoloStar (Stylo prérempli), solution injectable	1000	4	no changes required	1
Z018_B9R	Z018	Intervention	Intervention-no-stop	Intervention-no-dosechange	Intervention-no-newdrug	T01 (with Intervention.)	T01	B01AC06	A: no change	0	100	Aspirin Cardio 100, tablets	1000	4	no changes required	1
Z018_B9R	Z018	Intervention	Intervention-no-stop	Intervention-dosechange	Intervention-no-newdrug	T01 (with Intervention.)	T01	C10AA05	B: new dose	1	40	Atorsan 40 mg, tablets	10	2	inadequate dosing	1
Z018_B9R	Z018	Intervention	Intervention-no-stop	Intervention-no-dosechange	Intervention-no-newdrug	T01 (with Intervention.)	T01	C07AB02	A: no change	0	100	Meto Zerok 100, tablets retarded	1000	4	no changes required	1
Z018_B9R	Z018	Intervention	Intervention-no-stop	Intervention-no-dosechange	Intervention-no-newdrug	T01 (with Intervention.)	T01	C09AA03	A: no change	0	20	Lisitril 20, tablets	1000	4	no changes required	1
Z018_B9R	Z018	Intervention	Intervention-no-stop	Intervention-no-dosechange	Intervention-no-newdrug	T01 (with Intervention.)	T01	A11CC05	A: no change	0	8	Vi-De 3, drops	1000	4	no changes required	1
Z018_B9R	Z018	Intervention	Intervention-no-stop	NA	NA	T1 (with Intervention.)	T1	A10BD10		NA	1	Kombiglyze XR 2.5mg/1000mg , tablets	2	NA		NA
Z018_B9R	Z018	Intervention	Intervention-no-stop	NA	NA	T1 (with Intervention.)	T1	A10AE04		NA	1	Lantus, solution injectable	1000	NA		NA
Z018_B9R	Z018	Intervention	Intervention-no-stop	NA	NA	T1 (with Intervention.)	T1	B01AC06		NA	100	Aspirin Cardio 100, tablets	1000	NA		NA
Z018_B9R	Z018	Intervention	Intervention-no-stop	NA	NA	T1 (with Intervention.)	T1	C10AA05		NA	40	Atorsan 40 mg, tablets	10	NA		NA
Z018_B9R	Z018	Intervention	Intervention-no-stop	NA	NA	T1 (with Intervention.)	T1	C07AB02		NA	100	Meto Zerok 100, tablets retarded	1000	NA		NA
Z018_B9R	Z018	Intervention	Intervention-no-stop	NA	NA	T1 (with Intervention.)	T1	C09AA03		NA	20	Lisitril 20, tablets	1000	NA		NA
Z018_B9R	Z018	Intervention	Intervention-no-stop	NA	NA	T1 (with Intervention.)	T1	A11CC05		NA	8	Vi-De 3, drops	1000	NA		NA
Z018_B9R	Z018	Intervention	Intervention-no-stop	NA	NA	T2 (with Intervention.)	T2	A10BD10		NA	1	Kombiglyze XR 2.5mg/1000mg , tablets	2	NA		NA
Z018_B9R	Z018	Intervention	Intervention-no-stop	NA	NA	T2 (with Intervention.)	T2	A10AE04		NA	1	Lantus, solution injectable	1000	NA		NA
Z018_B9R	Z018	Intervention	Intervention-no-stop	NA	NA	T2 (with Intervention.)	T2	B01AC06		NA	100	Aspirin Cardio 100, tablets	1000	NA		NA
Z018_B9R	Z018	Intervention	Intervention-no-stop	NA	NA	T2 (with Intervention.)	T2	C10AA05		NA	40	Atorsan 40 mg, tablets	10	NA		NA
Z018_B9R	Z018	Intervention	Intervention-no-stop	NA	NA	T2 (with Intervention.)	T2	C07AB02		NA	50	Meto Zerok 50, tablets retarded	1000	NA		NA
Z018_B9R	Z018	Intervention	Intervention-no-stop	NA	NA	T2 (with Intervention.)	T2	C09AA03		NA	20	Lisitril 20, tablets	1000	NA		NA
Z018_B9R	Z018	Intervention	Intervention-no-stop	NA	NA	T2 (with Intervention.)	T2	A11CC05		NA	8	Vi-De 3, drops	1000	NA		NA
Z018_BTH	Z018	Intervention	Intervention-no-stop	Intervention-dosechange	Intervention-no-newdrug	T01 (with Intervention.)	T01	C09BA03	B: new dose	1	1	Lisitril comp. 20/12.5, tablets	1000	2	inadequate dosing	1
Z018_BTH	Z018	Intervention	Intervention-no-stop	Intervention-no-dosechange	Intervention-no-newdrug	T01 (with Intervention.)	T01	M01AX25	A: no change	0	800	Condrosulf 800mg	1000	4	no changes required	1
Z018_BTH	Z018	Intervention	Intervention-no-stop	Intervention-no-dosechange	Intervention-no-newdrug	T01 (with Intervention.)	T01	R03AK06	A: no change	0	125	Seretide 125, ready for inhalation	1010	4	no changes required	1
Z018_BTH	Z018	Intervention	Intervention-no-stop	Intervention-no-dosechange	Intervention-no-newdrug	T01 (with Intervention.)	T01	G03DA04	A: no change	0	100	Utrogestan 100 mg, capsules	1000	4	no changes required	1
Z018_BTH	Z018	Intervention	Intervention-no-stop	Intervention-no-dosechange	Intervention-no-newdrug	T01 (with Intervention.)	T01	B01AA04	A: no change	0	1	Marcoumar, tablets	1000	4	no changes required	1
Z018_BTH	Z018	Intervention	Intervention-no-stop	NA	NA	T1 (with Intervention.)	T1	C09BA03		NA	1	Lisitril comp. 20/12.5, tablets	1000	NA		NA
Z018_BTH	Z018	Intervention	Intervention-no-stop	NA	NA	T1 (with Intervention.)	T1	R03AK06		NA	1	Seretide 125, ready for inhalation	1010	NA		NA
Z018_BTH	Z018	Intervention	Intervention-no-stop	NA	NA	T1 (with Intervention.)	T1	M01AX25		NA	800	Condrosulf 800, tablets	1000	NA		NA
Z018_BTH	Z018	Intervention	Intervention-no-stop	NA	NA	T1 (with Intervention.)	T1	G03DA04		NA	100	Utrogestan 100 mg, capsules	1000	NA		NA
Z018_BTH	Z018	Intervention	Intervention-no-stop	NA	NA	T2 (with Intervention.)	T2	C09BA03		NA	1	Lisitril comp. 20/12.5, tablets	1000	NA		NA
Z018_BTH	Z018	Intervention	Intervention-no-stop	NA	NA	T2 (with Intervention.)	T2	R03AK06		NA	1	Seretide 125, ready for inhalation	1010	NA		NA
Z018_BTH	Z018	Intervention	Intervention-no-stop	NA	NA	T2 (with Intervention.)	T2	M01AX25		NA	800	Condrosulf 800, tablets	1000	NA		NA
Z018_BTH	Z018	Intervention	Intervention-no-stop	NA	NA	T2 (with Intervention.)	T2	G03DA04		NA	100	Utrogestan 100 mg, capsules	1000	NA		NA
Z018_GD5	Z018	Intervention	Intervention-stop	Intervention-no-dosechange	Intervention-no-newdrug	T01 (with Intervention.)	T01	C09DX01	A: no change	0	1	Exforge HCT 10 mg/160 mg/25 mg, tablets	1000	4	no changes required	1
Z018_GD5	Z018	Intervention	Intervention-stop	Intervention-no-dosechange	Intervention-no-newdrug	T01 (with Intervention.)	T01	C03CA04	A: no change	0	10	Torem 10, tablets	1000	4	no changes required	1
Z018_GD5	Z018	Intervention	Intervention-stop	Intervention-dosechange	Intervention-no-newdrug	T01 (with Intervention.)	T01	A02BC02	B: new dose	1	20	Panprax 20 mg, tablets	1010	2	inadequate dosing	1
Z018_GD5	Z018	Intervention	Intervention-stop	Intervention-no-dosechange	Intervention-no-newdrug	T01 (with Intervention.)	T01	C10AA07	A: no change	0	20	Crestor 20 mg, tablets	10	4	no changes required	1
Z018_GD5	Z018	Intervention	Intervention-stop	Intervention-no-dosechange	Intervention-no-newdrug	T01 (with Intervention.)	T01	A03AA04	D: Stopp	3	200	Duspatalin Retard, capsule	1010	0	no indication	1
Z018_GD5	Z018	Intervention	Intervention-stop	Intervention-no-dosechange	Intervention-no-newdrug	T01 (with Intervention.)	T01	A11CC05	A: no change	0	5	Vi-De 3, drops	1000	4	no changes required	1
Z018_GD5	Z018	Intervention	Intervention-stop	Intervention-no-dosechange	Intervention-no-newdrug	T01 (with Intervention.)	T01	N06AA06	A: no change	0	25	Surmontil 25 mg, tablets sécables	10	4	no changes required	1
Z018_GD5	Z018	Intervention	Intervention-stop	Intervention-no-dosechange	Intervention-no-newdrug	T01 (with Intervention.)	T01	A06AD65	A: no change	0	1	Klean-Prep, powder	0.5/0/0/0	4	no changes required	1
Z018_GD5	Z018	Intervention	Intervention-stop	NA	NA	T1 (with Intervention.)	T1	C09DX01		NA	1	Exforge HCT 10 mg/160 mg/25 mg, tablets	1000	NA		NA
Z018_GD5	Z018	Intervention	Intervention-stop	NA	NA	T1 (with Intervention.)	T1	C03CA04		NA	10	Torem 10, tablets	1000	NA		NA
Z018_GD5	Z018	Intervention	Intervention-stop	NA	NA	T1 (with Intervention.)	T1	A02BC02		NA	20	Panprax 20 mg, tablets	1010	NA		NA
Z018_GD5	Z018	Intervention	Intervention-stop	NA	NA	T1 (with Intervention.)	T1	C10AA07		NA	20	Crestor 20 mg, tablets	10	NA		NA
Z018_GD5	Z018	Intervention	Intervention-stop	NA	NA	T1 (with Intervention.)	T1	A03AA04		NA	200	Duspatalin Retard, capsule	1010	NA		NA
Z018_GD5	Z018	Intervention	Intervention-stop	NA	NA	T1 (with Intervention.)	T1	A12AX		NA	1	Calcimagona-D3, tablets	1000	NA		NA
Z018_GD5	Z018	Intervention	Intervention-stop	NA	NA	T1 (with Intervention.)	T1	N06AA06		NA	25	Trimipramin Sandoz 25, tablets	10	NA		NA
Z018_GD5	Z018	Intervention	Intervention-stop	NA	NA	T2 (with Intervention.)	T2	C09DX01		NA	1	Exforge HCT 10 mg/160 mg/25 mg, tablets	1000	NA		NA
Z018_GD5	Z018	Intervention	Intervention-stop	NA	NA	T2 (with Intervention.)	T2	C03CA04		NA	10	Torem 10, tablets	1000	NA		NA
[truncated: 6,391 more rows]

## Sheet: legend
	Patient
	pat_id	Patient ID
	centre	Primary Care Physician Practice ID
	sex	Sex of patient coded as: 0: female, 1:male
	sex2	Sex of patient; coded as: Female, Male
	age	Age of patient in years at baseline
	arm	Arms = groups coded as; 0: control, 1: Intervention
	arm2	Arms = groups coded aIntervention: Control
	centre_sex	Sex of Primary Care Physician coded as; 0: female, 1:male
	centre_sex2	Sex of Primary Care Physician coded as: Female, Male
	docage	Age of Primary Care Physician
	practice_yr2	Years working in private practice/ outside of hospital
	time_doctor	Years since the end of medical studies
	docyr	Years working in private practice/ outside of hospital
	n_atc	Number of different drugs
	living_situation	Patients living situation coded as: 1: at home independently, 2: with family, 3: care facility
	living_situation2	Patients living situation coded as: at home independently, with family, care facility
	qol2	quality of life on a five-point Likert scale ranging from -2 to +2, with-2 the worst possible, +2, the best possible as perceived by the patient (-2 worst, +2 best possible)
	vas_eq5d	current health status on a visual analogue scale (VAS) ranging from 0 to 100, with 0 the worst possible, 100 the best possible as perceived by the patient
	mobility	EQ-5D-3L set of questions concerning mobility on a numerical scale from 1- 3 (1 the best no problems to 3 big problems/inability)
	mobility2	EQ-5D-3L set of questions concerning mobility/activity offering three choices from no problems/no restrictions to big problems/inability)
	pain	EQ-5D-3L set of questions concerning pain on a numerical scale from 1- 3 (1 the best no problems to 3 big problems/inability)
	pain2	EQ-5D-3L set of questions concerning pain offering three choices from no problems/no restrictions to big problems/inability)
	selfcare	EQ-5D-3L set of questions concerning y on a numerical scale from 1- 3 (1 the best no problems to 3 big problems/inability)
	selfcare2	EQ-5D-3L set of questions concerning selfcare offering three choices from no problems/no restrictions to big problems/inability)
	activity	EQ-5D-3L set of questions concerning activity on a numerical scale from 1- 3 (1 the best no problems to 3 big problems/inability)
	activity2	EQ-5D-3L set of questions concerning activity offering three choices from no problems/no restrictions to big problems/inability)
	anxiety	EQ-5D-3L set of questions concerning anxiety on a numerical scale from 1- 3 (1 the best no problems to 3 big problems/inability)
	anxiety2	EQ-5D-3L set of questions concerning anxiety offering three choices from no problems/no restrictions to big problems/inability)
	com_vas	Severity of main complaint on a numerical scale from 1-10 (1 okay, 10 worst possible)
	dec_yn2	Recommendation of PCP was implemented (0 = yes, 1 = no)
	dec_yn3	Decision if Recommendation of PCP was implemented or not
	drop	Dropout indicator: 0: no dropout, 1: dropout
	Drugs
	pat_id	Patient ID
	centre	GP Practice ID
	Intervention	Intervention/ctrl
	Intervention2	ctrl Intervention-no-stop Intervention-stop
	Intervention3	ctrl Intervention-dosechange Intervention-no-dosechange NA
	Intervention4	ctrl Intervention-newdrug Intervention-no-newdrug NA
	Time	T01 (with Intervention.): Baseline Interventionervention group T01 (ohne Intervention.): Baseline control group T02 (with Intervention.): Interventionervention group at baseline after Interventionervention T1 (with Intervention.): Interventionervention group 6 month later T1 (ohne Intervention.): Control group 6 month later T2 (with Intervention.): Interventionervention group 12 month later T2 (o…
	time2	T01: Baseline T02: Baseline after Interventionervention T1: 6 month later T2: 12 month later
	med_atc	ATC code of drug used
	dec_value	Decision made based on the shared-decision-making process? A: to make no changes to the drug B: to start a new dose C: to start a new drug D: to stop the drug
	dec	Decision made based on the shared-decision-making process? 1: to make no changes to the drug 2: to start a new dose 3: to start a new drug 4: to stop the drug NA: Decision not available
	med_dose	drug dose either in mg/ ml/ drops
	med_praep	drug name as written on the label
	med_times	times drugs where administed on a daily or weekly base e.g. 1-0-0-0 means that a drug was only take in the moring
	gpgp	Resaon for drug change recommendation as numerical value meaning can be seen in gpgp-value column
	gpgp_value	Resaon for drug change recommendation - e.g. no indication for the drug, inadequate dosing (based on GPGP algorithm)
	dec_yn	Decision to implement PCPs recommendation or not 1 = yes, 0 = no
